# Supplementary material for: Identification of Secreted Proteins Involved in Nonspecific dsRNA-Mediated Lutzomyia longipalpis LL5 Cell Antiviral Response
Source: Viruses. 2018 Jan 18;10(1):43. doi: 10.3390/v10010043 (PMC5795456; doi:10.3390/v10010043)
Supplement: Supplementary file 1 [file viruses-10-00043-s001.zip]

Archive with 4 entries (3 files):
- supplementary tables revised/
- supplementary tables revised/S1 Table  Identified proteins 06 04 17.xlsx
- supplementary tables revised/S2 Table Interactome - revised.xlsx
- supplementary tables revised/S3 Table String GO tables (1).xlsx
