# Supplementary material for: Identification of Secreted Proteins Involved in Nonspecific dsRNA-Mediated Lutzomyia longipalpis LL5 Cell Antiviral Response
Source: Viruses. 2018 Jan 18;10(1):43. doi: 10.3390/v10010043 (PMC5795456; doi:10.3390/v10010043)
Supplement: Supplementary file 1 [file viruses-10-00043-s001.zip › supplementary tables revised/S1 Table Identified proteins 06 04 17.xlsx]

## Sheet: Sheet 1
Table S1: Mass spectrometry identified proteins with description and detection intensities
Fasta headers	Name	Desc	PFAMs	PEP	Score	Cleavage Position	Signal Peptide ?	Mock24h_1	Mock24h_2	Mock24h_3	Mock48h_1	Mock48h_2	Mock48h_3	Tpoly1c24h_1	Tpoly1c24h_2	Tpoly1c24h_3	Tpoly1c48h_1	Tpoly1c48h_2	Tpoly1c48h_3	polyC24h/mock24h	polyC48h/mock48h
LLOJ004534	Prefoldin	hypothetical protein	PF01920.15|Prefoldin_2;	0.0015162	0.0000	17	N	35000	35000	35000	35000	35000	35000	35000	1518100	1454800	35000	35000	35000	5.37732	0
LLOJ000900	FKBP	hypothetical protein	PF00254.23|FKBP_C;PF00254.23|FKBP_C;PF13414.1|TPR_11;	0.0033362	0.0144	53	N	35000	35000	35000	35000	35000	35000	35000	1790400	1229900	1155200	35000	35000	5.13504	0
LLOJ009761	40S ribosomal protein S28-like protein	hypothetical protein	PF01200.13|Ribosomal_S28e;	1.209e-08	0.2316	21	N	7271700	35000	4096400	15518000	35000	35000	10894000	13088000	15128000	11633000	18112000	23942000	1.67582	9.01538
LLOJ004656	Scramblase	hypothetical protein	PF03803.10|Scramblase;PF04112.8|Mak10;PF04112.8|Mak10;	1.6774e-14	0.0000	44	N	35000	35000	12835000	2559900	2755800	1908600	14881000	18092000	8145800	35000	35000	35000	8.7319	-6.19259
LLOJ005822	40S ribosomal protein SA	hypothetical protein	PF00318.15|Ribosomal_S2;PF00318.15|Ribosomal_S2;	5.8561e-38	0.0000	19	N	17641000	3901100	4506100	38004000	36095000	41730000	8035400	9854400	9818800	7088000	6616100	7260500	1.12367	-2.4227
LLOJ003779	proteasome subunit beta type 4	hypothetical protein	PF00227.21|Proteasome;	2.0031e-12	0.0089	16	N	35000	1269500	1383900	4399900	4484400	35000	3604500	30998000	4130100	35000	14940000	3458000	1.70192	-0.347533
LLOJ001686	proteasome subunit alpha type 6	hypothetical protein	PF10584.4|Proteasome_A_N;PF00227.21|Proteasome;	0.00098047	0.0000	51	N	35000	2770100	2437000	35000	35000	35000	5592700	35000	6847400	35000	35000	35000	1.19844	0
LLOJ000114	iron/zinc purple acid phosphatase-like protein	hypothetical protein	PF00149.23|Metallophos;PF14008.1|Metallophos_C;	2.695e-05	0.3321	36	N	1365000	1207400	1230700	35000	35000	35000	3560800	3306700	2275700	35000	35000	35000	1.42591	0
LLOJ004694	adenylosuccinate lyase	hypothetical protein	PF00206.15|Lyase_1;PF10397.4|ADSL_C;	2.6084e-10	0.1210	50	N	35000	35000	35000	8501600	10060000	8764100	461210	543200	661390	3568300	3001500	5383700	3.95606	-1.29637
LLOJ005039	programmed cell death 5	hypothetical protein	PF01984.15|dsDNA_bind;	2.5452e-43	0.0037	58	N	2043500	1062100	1687100	7451900	9771900	4766200	3644000	5365000	1870500	6074000	9582000	7613300	1.11098	0.0309136
LLOJ008738	RNA binding protein 8A	hypothetical protein	PF00076.17|RRM_1;	0.0014464	0.0000	49	N	35000	35000	1631600	35000	35000	35000	35000	843430	520450	35000	9091000	35000	3.89433	0
LLOJ003926	Kinesin	hypothetical protein	PF00225.18|Kinesin;PF00225.18|Kinesin;	0.0048335	0.0000	46	N	35000	35000	35000	2076600	2782600	1912100	433080	35000	579850	2179400	1215300	1978900	3.62921	-0.0695246
LLOJ005451	polyadenylate-binding protein 1-like isoform X1	hypothetical protein	PF00076.17|RRM_1;PF00076.17|RRM_1;PF00076.17|RRM_1;PF00076.17|RRM_1;PF00658.13|PABP;	5.5622e-05	0.0158	16	N	1473900	1035000	35000	9273500	4831300	2893600	2174800	35000	3626000	1565100	35000	2089400	1.07125	-1.62616
LLOJ003971	UMP-CMP kinase	hypothetical protein	PF00406.17|ADK;	8.4057e-35	0.2681	62	N	6980500	6234100	16245000	31846000	20035000	40872000	18864000	22977000	28239000	48814000	73004000	49349000	1.71879	0.631909
LLOJ003590	programmed cell death protein 6/Juvenile hormone-inducible protein	hypothetical protein	PF13499.1|EF-hand_7;PF13499.1|EF-hand_7;PF02958.15|EcKinase;	2.8664e-54	0.0000	63	N	686880	769890	757020	53551000	46553000	46242000	17522000	16299000	12721000	8378500	8793800	7406700	4.42831	-2.47411
LLOJ002439	barrier-to-autointegration factor	hypothetical protein	PF02961.9|BAF;	1.2769e-05	0.0000	32	N	35000	35000	35000	16488000	15180000	22277000	6837500	219350	35000	6708700	9399800	7341500	2.64781	-1.16727
LLOJ001980	carboxylesterase, beta esterase	hypothetical protein	PF00135.23|COesterase;PF00135.23|COesterase;PF00135.23|COesterase;	2.4285e-15	0.7954	20	Y	10879000	10747000	20049000	35000	35000	35000	21941000	91777000	76135000	2259400	1882800	35000	2.80701	5.74938
LLOJ008657	RNA exonuclease 1	hypothetical protein	PF00929.19|RNase_T;PF00929.19|RNase_T;PF00929.19|RNase_T;	2.4224e-32	0.0000	18	N	1634900	2406400	1015700	50012000	19353000	14232000	8162500	11067000	6232200	6877700	2035400	6418600	2.31981	-1.59223
LLOJ001290	Piruvate Kinase	hypothetical protein	PF00224.16|PK;PF02887.11|PK_C;	3.6556e-54	0.1860	53	N	1254900	35000	1126300	20132000	15815000	8801900	7372400	8387400	8300300	16900000	15343000	41334000	2.88157	0.0957297
LLOJ004461	glutathione S-transferase	hypothetical protein	PF13417.1|GST_N_3;PF00043.20|GST_C;PF13417.1|GST_N_3;PF00043.20|GST_C;PF13417.1|GST_N_3;PF00043.20|GST_C;PF13417.1|GST_N_3;PF00043.20|GST_C;PF13417.1|GST_N_3;PF14497.1|GST_C_3;PF00043.20|GST_C;	1.9043e-41	0.2714	25	N	6241200	3217900	4125200	26927000	14856000	32907000	25096000	30010000	15637000	19902000	25874000	4891600	2.60492	-0.43614
LLOJ003612	proteasome subunit alpha 3	hypothetical protein	PF10584.4|Proteasome_A_N;PF00227.21|Proteasome;	4.7215e-51	0.0000	49	N	2608900	2868400	4543300	13744000	11560000	6702400	15697000	19111000	13839000	18337000	19951000	35000	2.45217	0.665616
LLOJ005520	transitional endoplasmic reticulum ATPase TER94	hypothetical protein	PF02359.13|CDC48_N;PF02933.12|CDC48_2;PF00004.24|AAA;PF09336.5|Vps4_C;	1.0988e-94	0.0000	50	N	37636000	52157000	36202000	176450000	144130000	123830000	90709000	118600000	108180000	104500000	138960000	143670000	1.52325	-0.052701
LLOJ004123	15 kDa selenoprotein	hypothetical protein	PF08806.6|Sep15_SelM;PF08806.6|Sep15_SelM;	1.9794e-29	0.0438	37	N	32993000	37280000	58332000	1481900	35000	35000	51326000	93400000	82592000	725820	846520	35000	1.1476	4.37418
LLOJ003917	La protein homolog	hypothetical protein	PF05383.12|La;PF14259.1|RRM_6;PF08777.6|RRM_3;	1.7395e-33	0.0000	60	N	17541000	25131000	13423000	30029000	29531000	36009000	36486000	50024000	38520000	42252000	83037000	57165000	1.13488	0.928776
LLOJ000706	serpin	hypothetical protein	PF00079.15|Serpin;	1.5653e-22	0.9288	17	Y	7291200	6334400	7878100	35000	1755400	35000	31319000	25956000	16803000	35000	35000	35000	1.83184	0
LLOJ002357	adenylyl cyclase-associated protein 1	hypothetical protein	PF01213.14|CAP_N;PF08603.6|CAP_C;	1.008e-09	0.2287	57	N	3678600	13221000	4711500	7535000	13009000	15942000	11414000	16891000	20353000	11373000	21451000	35000	1.842	-0.193897
LLOJ004724	40S ribosomal protein S12	hypothetical protein	PF01248.21|Ribosomal_L7Ae;	4.3253e-22	0.0933	45	N	22740000	31307000	21598000	80741000	27468000	34476000	56463000	49488000	52062000	27237000	36524000	29407000	1.195	-0.229433
LLOJ009531	eukaryotic initiation factor 4a	hypothetical protein	PF00270.24|DEAD;PF00271.26|Helicase_C;	5.987e-120	0.3554	26	N	56033000	49682000	57531000	109860000	71419000	73450000	94242000	162040000	134400000	18466000	77857000	47824000	1.26218	-0.619028
LLOJ004479	prostaglandin E synthase 3-like	hypothetical protein	PF04969.11|CS;	1.5121e-13	0.0000	17	N	8798800	9738800	18933000	22868000	18715000	16207000	29518000	40318000	29998000	27307000	18386000	37917000	1.62305	0.545076
LLOJ001526	proteasome subunit alpha 2	hypothetical protein	PF10584.4|Proteasome_A_N;PF00227.21|Proteasome;	3.8309e-11	0.3203	40	N	1455900	2191600	1313300	7947200	5750800	7901700	6269600	13418000	6304700	13219000	7123800	12161000	2.11452	0.622027
LLOJ010076	unknow	hypothetical protein		1.8424e-09	0.0000	22	N	3040900	14358000	9322200	42740000	45936000	43754000	39617000	41401000	38199000	52009000	75481000	81595000	2.08738	0.786699
LLOJ007340	eukaryotic translation initiation factor 5A	hypothetical protein	PF01287.15|eIF-5a;PF01287.15|eIF-5a;	3.9626e-104	0.0000	26	N	37672000	52862000	48612000	166030000	110410000	118270000	123990000	127660000	160150000	231480000	366290000	302780000	1.39292	1.35619
LLOJ009981	Juvenile hormone-inducible protein	hypothetical protein	PF02958.15|EcKinase;	1.3387e-05	0.0000	63	N	5710600	3189500	2721200	9494600	10395000	13399000	13870000	13058000	15485000	35000	35000	8606300	2.12057	-8.21432
LLOJ005433	phosphoglycerate mutase	hypothetical protein	PF00300.17|His_Phos_1;	1.1021e-20	0.2479	64	N	5528800	9347100	267510	61932000	48374000	20182000	21638000	30136000	23207000	1660500	1705900	1506200	2.06952	-4.86454
LLOJ008859	hsc70-interacting protein 1-like	hypothetical protein	PF13414.1|TPR_11;	1.9734e-26	0.0000	28	N	12638000	12978000	9095000	32193000	24370000	37888000	26169000	29603000	23965000	24292000	26033000	35000	1.05009	-0.406266
LLOJ005262	AP-2 complex subunit alpha	hypothetical protein	PF00034.16|Cytochrom_C;PF01602.15|Adaptin_N;PF00034.16|Cytochrom_C;	3.2783e-36	0.0592	27	N	18958000	20346000	42325000	14976000	16713000	13333000	50993000	48724000	46287000	47397000	149590000	67315000	1.25989	2.16828
LLOJ009037	glutathione S-transferase (GSTS1)	hypothetical protein	PF02798.15|GST_N;PF00043.20|GST_C;	7.2015e-41	0.0000	29	N	20896000	21250000	20605000	80355000	44641000	62379000	54090000	74986000	74300000	27340000	68503000	57571000	1.83014	-0.115718
LLOJ003531	matrix metalloproteinase	hypothetical protein	PF01471.13|PG_binding_1;	1.5769e-20	0.0000	43	N	17336000	41919000	13178000	8708300	5108500	4904500	48044000	57426000	38928000	6441500	6998200	35000	1.47059	0.334497
LLOJ005914	proteasome subunit beta	hypothetical protein	PF00227.21|Proteasome;	1.0002e-13	0.2078	64	N	7612700	6761700	1901200	19225000	16887000	15880000	15032000	17655000	5181700	15664000	18502000	37189000	1.15258	0.131768
LLOJ009449	glyoxalase 1	hypothetical protein	PF00903.20|Glyoxalase;	2.7083e-18	0.0607	57	N	15170000	14807000	16118000	57625000	35169000	46503000	35385000	34664000	27789000	22089000	31268000	12572000	1.19222	-1.074
LLOJ001624	ubiquitin carboxyl-terminal hydrolase	hypothetical protein	PF01088.16|Peptidase_C12;	1.9693e-75	0.2318	63	N	54026000	49450000	53673000	157540000	112050000	155060000	110020000	130050000	123600000	140770000	190850000	240200000	1.20341	0.299613
LLOJ009396	histone-lysine N-methyltransferase eggless	hypothetical protein	PF13414.1|TPR_11;PF01429.14|MBD;PF05033.11|Pre-SET;PF00856.23|SET;PF00856.23|SET;PF00085.15|Thioredoxin;PF06201.8|PITH;PF06201.8|PITH;	7.4252e-06	0.1973	19	N	5584300	5828400	6082200	13175000	10832000	13723000	16581000	14124000	10925000	18378000	20566000	24124000	1.27698	0.642458
LLOJ007339	HSP 70 C	hypothetical protein	PF00012.15|HSP70;PF00012.15|HSP70;	2.2241e-80	0.0314	27	N	3706000	17458000	6779900	32645000	56131000	30755000	20772000	16201000	18833000	33913000	34825000	17488000	1.47393	0.0549764
LLOJ004058	histidine triad nucleotide-binding protein 1-like	hypothetical protein	PF01230.18|HIT;	3.4299e-39	0.0000	19	N	2653700	3850300	5795600	29397000	27571000	24577000	4850000	13254000	9623200	37472000	58044000	45375000	1.32155	0.718746
LLOJ000326	tubulin beta chain	hypothetical protein	PF00091.20|Tubulin;PF03953.12|Tubulin_C;	1.3873e-129	0.0000	19	N	17544000	15475000	14852000	53189000	67250000	56804000	32075000	37317000	27010000	16377000	24760000	10744000	1.05151	-1.79432
LLOJ003593	zinc finger protein ZPR1	hypothetical protein	PF03367.8|zf-ZPR1;PF03367.8|zf-ZPR1;	1.6719e-06	0.0986	61	N	1608600	1132800	1356200	5884800	5012000	6423800	3195900	1495700	3753600	7904700	10509000	35000	1.23665	0.425717
LLOJ006559	myosuppressin receptor (GPRmys2)	hypothetical protein	PF00235.14|Profilin;	4.6087e-88	0.0000	54	N	68299000	62823000	70030000	191080000	191340000	177740000	176860000	154960000	172360000	189090000	190110000	199700000	1.33549	-0.00734236
LLOJ008719	transaldolase	hypothetical protein	PF00923.14|Transaldolase;	6.3178e-58	0.1520	19	N	20202000	18510000	7951800	82009000	70830000	49124000	42360000	42752000	40399000	6502100	8676900	35000	1.1944	-3.44538
LLOJ001890	transcription factor BTF3	hypothetical protein	PF01849.13|NAC;	1.0281e-05	0.0000	59	N	35000	3740200	3162700	16214000	9815200	13828000	6145000	8573500	6485000	35000	35000	35000	1.03595	-8.62602
LLOJ000006	Chitinase	hypothetical protein	PF00704.23|Glyco_hydro_18;PF00089.21|Trypsin;	0	0.6661	19	Y	3966200000	4354000000	3862600000	199990000	162700000	183280000	3481000000	4549600000	4542400000	149210000	63068000	104360000	0.195697	-0.812481
LLOJ000043	RhoGDI	hypothetical protein	PF02115.12|Rho_GDI;	5.1007e-17	0.0000	64	N	40043000	37874000	31741000	38269000	22353000	20049000	14016000	7910500	30304000	44889000	36445000	169780000	-1.43413	1.00589
LLOJ000116	T-complex protein 1 subunit zeta	hypothetical protein	PF00118.19|Cpn60_TCP1;	2.9103e-89	0.2346	16	N	19343000	17229000	22161000	72860000	85142000	83890000	4139500	25248000	23021000	4029000	17462000	44976000	0.251139	-2.26428
LLOJ000130	tubulin alpha chain	hypothetical protein	PF00091.20|Tubulin;	1.8346e-128	0.1708	18	N	24377000	35525000	19690000	48376000	133760000	147010000	36478000	38881000	59802000	98752000	72039000	67307000	0.673545	-0.892797
LLOJ000216	proteasome subunit beta type-2	hypothetical protein	PF00227.21|Proteasome;	3.4167e-34	0.0000	50	N	5129000	5202300	6050000	2738500	3994600	3470000	3138100	9951100	11093000	35000	35000	6722000	0.935706	-6.63144
LLOJ000218	Vigilin	hypothetical protein	PF00255.14|GSHPx;PF00013.24|KH_1;PF00013.24|KH_1;PF00013.24|KH_1;PF00013.24|KH_1;PF00013.24|KH_1;PF00013.24|KH_1;PF00013.24|KH_1;PF00013.24|KH_1;PF00013.24|KH_1;PF00013.24|KH_1;PF00013.24|KH_1;PF00013.24|KH_1;PF00013.24|KH_1;PF00013.24|KH_1;	0.00016556	0.1690	53	N	687180	670530	526420	3079400	2693000	2741300	35000	1009000	35000	35000	35000	35000	-4.25988	-6.29136
LLOJ000219	enolase	hypothetical protein	PF03952.11|Enolase_N;PF00113.17|Enolase_C;	0	0.2208	45	N	249450000	237050000	441280000	489610000	347690000	393250000	253510000	345550000	241780000	283740000	297580000	483200000	0.023292	-0.402169
LLOJ000277	galectin	hypothetical protein	PF00337.17|Gal-bind_lectin;	7.2013e-07	0.0896	39	N	6059800	4954100	7917700	7253000	10970000	11589000	3599800	6378500	7727800	35000	7600400	35000	0.073947	-8.29199
LLOJ000278	pacifastin light chain	hypothetical protein	PF05375.8|Pacifastin_I;PF05375.8|Pacifastin_I;	7.212e-19	0.9082	19	Y	52831000	44953000	60955000	35000	35000	35000	38654000	67189000	55669000	35000	35000	35000	0.0754894	0
LLOJ000284	ubiquitin-activating enzyme E1	hypothetical protein	PF00899.16|ThiF;PF10585.4|UBA_e1_thiolCys;PF02134.16|UBACT;PF02134.16|UBACT;PF09358.5|UBA_e1_C;	2.9223e-68	0.0000	31	N	2126800	1397800	1191800	38855000	34218000	37742000	4001900	16471000	5145500	8089900	11302000	11276000	1.88015	-1.74292
LLOJ000319	tyrosine--tRNA ligase	hypothetical protein	PF00579.20|tRNA-synt_1b;PF01588.15|tRNA_bind;	9.8163e-85	0.2266	45	N	1235100	4007600	3952500	43178000	27930000	26729000	8141700	10558000	9253200	41232000	71046000	92041000	1.22719	1.34694
LLOJ000416	echinoderm microtubule-associated protein-like	hypothetical protein	PF03451.9|HELP;PF00400.27|WD40;	1.6443e-15	0.1499	23	N	7995800	9214900	13808000	1033500	8145800	8185700	12144000	18294000	14408000	12908000	40336000	44051000	0.64483	2.30794
LLOJ000608	hexokinase	hypothetical protein	PF00349.16|Hexokinase_1;PF03727.11|Hexokinase_2;	1.9682e-202	0.0000	55	N	42366000	35354000	41345000	203670000	80909000	86340000	74518000	89842000	67777000	138800000	198240000	158810000	0.849876	0.879201
LLOJ000702	tubulointerstitial nephritis antigen	hypothetical protein	PF01033.12|Somatomedin_B;PF05375.8|Pacifastin_I;PF01033.12|Somatomedin_B;PF05375.8|Pacifastin_I;PF00112.18|Peptidase_C1;	0.0035379	0.8034	24	Y	35000	35000	35000	35000	35000	35000	35000	35000	35000	35000	35000	35000	0	0
LLOJ000715	transcription factor btf3	hypothetical protein		4.7127e-12	0.0000	16	N	27727000	11701000	8458400	9880800	11279000	9869400	14491000	13815000	11904000	11138000	11842000	13145000	0.239604	0.261213
LLOJ000724	vacuolar sorting protein	hypothetical protein	PF00058.12|Ldl_recept_b;PF00058.12|Ldl_recept_b;PF00057.13|Ldl_recept_a;PF00057.13|Ldl_recept_a;PF00057.13|Ldl_recept_a;PF00057.13|Ldl_recept_a;PF00057.13|Ldl_recept_a;PF00057.13|Ldl_recept_a;PF00057.13|Ldl_recept_a;PF00057.13|Ldl_recept_a;PF00057.13|Ldl_recept_a;PF00041.16|fn3;PF00041.16|fn3;	8.9238e-05	0.4747	19	N	35000	35000	596990	35000	35000	35000	35000	9041600	35000	35000	35000	35000	0	0
LLOJ000726	proliferation-associated protein 2G4	hypothetical protein	PF00557.19|Peptidase_M24;	1.5243e-17	0.0000	42	N	11121000	21671000	23385000	7102100	35000	4454800	10840000	27019000	20748000	3684100	28197000	46397000	-0.0627935	2.66211
LLOJ000787	isoleucyl tRNA synthetase	hypothetical protein	PF00133.17|tRNA-synt_1;PF08264.8|Anticodon_1;	2.0956e-50	0.0069	60	N	6094000	7474200	7361700	57978000	66464000	59326000	7733800	7629500	5155100	32218000	27349000	41860000	0.0515496	-0.880798
LLOJ000794	Histone H3	hypothetical protein	PF00125.19|Histone;PF00125.19|Histone;	2.6484e-37	0.0000	34	N	11223000	11762000	6206900	34887000	54798000	44368000	19749000	18908000	14741000	35000	35000	35000	0.752538	-10.3079
LLOJ000811	eukaryotic translation initiation factor 3	hypothetical protein	PF05091.7|eIF-3_zeta;	0.001837	0.0000	22	N	35000	35000	35000	17085000	35000	35000	35000	35000	35000	9938600	41774000	35000	0	8.14954
LLOJ000816	60S ribosomal protein L5	hypothetical protein	PF00861.17|Ribosomal_L18p;PF14204.1|Ribosomal_L18_c;	2.5571e-07	0.0000	62	N	35000	35000	35000	35000	35000	35000	35000	35000	35000	35000	10512000	35000	0	0
LLOJ000823	methionine aminopeptidase 2	hypothetical protein	PF00557.19|Peptidase_M24;	8.4096e-20	0.0000	61	N	5015500	3950700	4648700	7760200	8075200	7044900	8488300	6083900	7560300	168910	35000	13974000	0.701616	-5.52177
LLOJ000880	14-3-3 protein zeta	hypothetical protein	PF00244.15|14-3-3;	1.4494e-37	0.0000	59	N	8374900	7276700	7563900	2224500	1660800	2997100	531020	9353500	10207000	1167500	102090000	26209000	0.306376	3.55851
LLOJ000883	coactosin-like protein [	hypothetical protein	PF00241.15|Cofilin_ADF;	2.8499e-22	0.0000	44	N	18536000	25743000	28809000	83475000	27719000	36297000	31332000	48641000	29317000	138010000	147720000	206180000	0.283457	2.02494
LLOJ000921	gamma-glutamylcysteine synthetase	hypothetical protein	PF00248.16|Aldo_ket_red;	2.1104e-11	0.1041	64	N	3499800	3657600	3042200	12611000	13372000	23060000	4148800	3085700	2305400	19090000	18511000	16397000	-0.181675	0.469168
LLOJ000928	bifunctional glutamate/proline--tRNA ligase	hypothetical protein	PF14497.1|GST_C_3;PF00749.16|tRNA-synt_1c;PF03950.13|tRNA-synt_1c_C;PF00458.15|WHEP-TRS;PF00458.15|WHEP-TRS;PF00458.15|WHEP-TRS;PF00458.15|WHEP-TRS;PF00587.20|tRNA-synt_2b;PF03129.15|HGTP_anticodon;PF09180.6|ProRS-C_1;	0.0019579	0.5697	46	Y	1342300	259310	35000	3056400	3247400	1349000	35000	35000	35000	35000	35000	35000	-2.88925	-6.44833
LLOJ001002	unknow	hypothetical protein		7.0498e-23	0.0000	20	N	563700000	1725600000	748470000	93575000	16108000	17322000	1582300000	1236600000	1112700000	59535000	197580000	206220000	0.724363	3.51176
LLOJ001048	lysyl-tRNA synthetase	hypothetical protein	PF01336.20|tRNA_anti-codon;PF00152.15|tRNA-synt_2;	8.0781e-09	0.0000	35	N	35000	35000	35000	11465000	11211000	12312000	35000	35000	35000	5431900	4412500	5980500	0	-1.07771
LLOJ001099	PA-like protein	hypothetical protein	PF01336.20|tRNA_anti-codon;PF00152.15|tRNA-synt_2;PF00270.24|DEAD;PF00271.26|Helicase_C;PF09382.5|RQC;PF00570.18|HRDC;	1.1652e-22	0.0000	48	N	1104700	3264200	2852300	82660000	73674000	75619000	6556800	1845300	13694000	35271000	32024000	31693000	1.20087	-1.2396
LLOJ001119	transmembrane protease serine 9-like	hypothetical protein	PF00089.21|Trypsin;PF15430.1|SVWC;PF00089.21|Trypsin;	1.9997e-12	0.6678	21	Y	232870000	205960000	182940000	7327700	4709200	6992500	134750000	104490000	101150000	35000	35000	35000	-0.978999	-7.64231
LLOJ001136	glycoside hydrolase	hypothetical protein	PF00232.13|Glyco_hydro_1;PF00232.13|Glyco_hydro_1;	1.9528e-22	0.1383	40	N	24690000	26049000	22876000	9016300	16960000	19082000	8991000	10676000	10824000	5541000	14670000	5235900	-1.20956	-1.61392
LLOJ001213	heat shock 70 kDa protein cognate 2	hypothetical protein	PF00012.15|HSP70;	1.3742e-69	0.0817	16	N	39011000	36274000	25638000	140630000	199130000	185850000	50353000	41906000	45868000	130890000	96792000	106810000	0.338552	-0.799092
LLOJ001225	annexin B11 isoform X1	hypothetical protein	PF00191.15|Annexin;PF00191.15|Annexin;PF00191.15|Annexin;PF00191.15|Annexin;	3.4165e-74	0.0000	33	N	4373000	2681700	2727000	16928000	11114000	17026000	2505400	5402500	4677900	7117700	5091100	3622100	0.778546	-1.73336
LLOJ001263	rab GDP dissociation inhibitor alpha	hypothetical protein	PF00996.13|GDI;	3.4075e-57	0.0000	32	N	20126000	19886000	21489000	70446000	40424000	55195000	26317000	27351000	29373000	44697000	47000000	33034000	0.442533	-0.30436
LLOJ001289	pyruvate kinase	hypothetical protein	PF00224.16|PK;	6.2374e-27	0.2413	46	N	10493000	5792300	4683200	34726000	36118000	29632000	14848000	12287000	8793000	28375000	10558000	35148000	1.08492	-0.291396
LLOJ001308	multiple epidermal growth factor-like domains protein 11	hypothetical protein	PF00053.19|Laminin_EGF;PF12661.2|hEGF;	2.5202e-21	0.6449	31	Y	57222000	62766000	76981000	35000	35000	35000	35000	53255000	40003000	35000	35000	35000	-0.649875	0
LLOJ001447	alpha-N-acetylgalactosaminidase	hypothetical protein	PF02065.13|Melibiase;	1.0327e-46	0.0000	16	N	55086000	69037000	75408000	6657700	6897500	8768600	109330000	117430000	125190000	7772500	13034000	915360	0.766359	0.172305
LLOJ001459	unknow	hypothetical protein	PF13306.1|LRR_5;	4.3721e-54	0.9081	31	Y	132670000	126180000	136770000	1810300	2340400	2473200	114070000	116580000	152440000	35000	35000	35000	-0.186522	-6.06326
LLOJ001484	PAX3- and PAX7-binding protein 1	hypothetical protein	PF07842.7|GCFC;PF01347.17|Vitellogenin_N;PF00094.20|VWD;	0	0.0000	45	N	1493000000	1575300000	1344900000	58560000	31618000	41781000	1509600000	1623500000	1440700000	19025000	18243000	8729500	0.0159522	-1.1955
LLOJ001505	plasminogen activator inhibitor 1 RNA-binding protein-like	hypothetical protein	PF04774.10|HABP4_PAI-RBP1;PF04774.10|HABP4_PAI-RBP1;	5.838e-20	0.0000	30	N	9564900	6673900	8600500	16053000	4111700	3365800	10188000	15067000	12557000	22111000	4420500	5035600	0.545999	0.292429
LLOJ001538	serpin B3-like	hypothetical protein	PF00079.15|Serpin;	1.4404e-277	0.8637	17	Y	2852500000	2682800000	2434900000	125020000	97409000	129870000	2303200000	2906200000	3017700000	38509000	43194000	25098000	0.115394	-1.69889
LLOJ001625	60S ribosomal protein L11	hypothetical protein	PF00281.14|Ribosomal_L5;PF00673.16|Ribosomal_L5_C;	6.3753e-19	0.0000	55	N	1618000	1626100	1851100	38115000	25918000	35000	2601400	3167300	3161000	7953000	5500800	8254900	0.958965	-1.70438
LLOJ001626	calumenin	hypothetical protein	PF13499.1|EF-hand_7;PF13499.1|EF-hand_7;	1.4993e-08	0.5223	16	Y	21792000	18077000	19500000	6203800	7847500	35000	19658000	6356700	19329000	35000	28213000	16164000	-0.0127071	1.38156
LLOJ001720	calreticulin	hypothetical protein	PF00262.13|Calreticulin;	3.0907e-71	0.7135	19	Y	17967000	30166000	21756000	21106000	18233000	12586000	24643000	14897000	27222000	51712000	64988000	102440000	0.179765	1.83362
LLOJ001760	pom1	hypothetical protein	PF00227.21|Proteasome;PF13481.1|AAA_25;	6.4511e-07	0.1487	16	N	6285700	6185100	8187100	7550200	6676400	5182900	3587800	10838000	8819400	35000	35000	35000	0.488607	-7.57557
LLOJ001775	serpin B6	hypothetical protein	PF00079.15|Serpin;	2.6757e-73	0.3559	55	N	173480000	163860000	144640000	15104000	21387000	18225000	237330000	220120000	248260000	12085000	13808000	14051000	0.534431	-0.400414
LLOJ001875	cell division cycle 37	hypothetical protein	PF03234.9|CDC37_N;PF08565.6|CDC37_M;PF08564.5|CDC37_C;	4.4991e-22	0.0000	38	N	35000	35000	35000	35000	4316100	35000	947140	35000	35000	3453400	35000	35000	0	0
LLOJ001891	glyceraldehyde-3-phosphate dehydrogenase [	hypothetical protein	PF00044.19|Gp_dh_N;PF02800.15|Gp_dh_C;	4.3081e-136	0.0877	29	N	62456000	60541000	66784000	174940000	138060000	179680000	57130000	64885000	47777000	107310000	108750000	70722000	-0.128592	-0.705076
LLOJ001899	S-phase kinase-associated protein 1	hypothetical protein	PF03931.10|Skp1_POZ;PF01466.14|Skp1;	1.3613e-10	0.0000	59	N	35000	3432100	2503100	7450100	10745000	6623500	4424100	35000	3842200	11674000	17053000	18226000	0.618217	1.19469
LLOJ001929	cytochrome B5	hypothetical protein	PF00173.23|Cyt-b5;	1.4488e-07	0.0000	33	N	23347000	26460000	25587000	35000	35000	35000	35000	16508000	14706000	35000	64641000	34299000	-0.799006	9.9366
LLOJ001957	xaa-pro dipeptidase	hypothetical protein	PF05195.11|AMP_N;PF00557.19|Peptidase_M24;	0.0009096	0.0000	45	N	35000	35000	35000	1072100	35000	35000	35000	35000	35000	35000	35000	35000	0	0
LLOJ001992	transcription factor SPT20 homolog	hypothetical protein	PF03732.12|Retrotrans_gag;	1.028e-162	0.0000	55	N	14659000	20576000	18952000	350830000	313800000	510750000	57720000	63832000	44373000	186530000	193100000	162540000	1.60672	-0.911364
LLOJ002072	salivary apyrase	hypothetical protein	PF06079.6|Apyrase;	9.165e-178	0.0000	52	N	938940000	928360000	836780000	31727000	21630000	20220000	962130000	922290000	1086300000	9155500	25581000	6141800	0.0515475	-1.24032
LLOJ002102	glutamate carboxypeptidase	hypothetical protein	PF01546.23|Peptidase_M20;PF07687.9|M20_dimer;	0.00026935	0.0000	37	N	35000	35000	35000	35000	35000	35000	35000	35000	35000	1480600	1989800	35000	0	5.40268
LLOJ002108	elongation factor 2	hypothetical protein	PF00009.22|GTP_EFTU;PF03144.20|GTP_EFTU_D2;PF14492.1|EFG_II;PF03764.13|EFG_IV;PF00679.19|EFG_C;	1.154e-113	0.0603	51	N	121710000	119160000	132710000	309280000	179800000	148660000	141420000	146470000	142470000	76328000	294010000	366910000	0.22721	0.709472
LLOJ002147	heat shock cognate 70 protein	hypothetical protein	PF00012.15|HSP70;	2.4227e-40	0.7728	18	Y	71641000	65998000	71142000	54195000	45621000	41007000	45743000	38340000	39852000	53473000	95659000	63866000	-0.836049	0.48535
LLOJ002196	chitooligosaccharidolytic beta-N-acetylglucosaminidase	hypothetical protein	PF14845.1|Glycohydro_20b2;PF00728.17|Glyco_hydro_20;	2.5244e-38	0.8211	24	Y	82065000	91960000	79865000	3363100	3337800	1268500	49020000	80544000	61836000	1373300	1311000	2381000	-0.40832	-1.28125
LLOJ002200	60S ribosomal protein L18	hypothetical protein	PF00828.14|Ribosomal_L18e;	1.9399e-13	0.0000	39	N	35000	35000	35000	35000	35000	35000	35000	35000	35000	35000	35000	35000	0	0
LLOJ002211	actin-depolymerizing factor 1	hypothetical protein	PF00241.15|Cofilin_ADF;	4.7098e-231	0.3389	20	N	156080000	234920000	133930000	215500000	217420000	227240000	191810000	220900000	277880000	182620000	87114000	159770000	0.501108	-0.444488
LLOJ002231	40S ribosomal protein S15Aa	hypothetical protein	PF00410.14|Ribosomal_S8;	2.6594e-14	0.4298	18	N	3829000	2623900	3535000	40354000	12343000	13838000	2080100	1651900	1781600	11383000	13769000	35000	-0.988537	-0.281755
LLOJ002282	chordin-like protein 2	hypothetical protein	#N/A	1.6851e-27	0.9565	22	Y	175470000	211060000	162010000	8754600	35000	35000	184310000	232970000	226430000	10830000	10693000	35000	0.367841	8.2551
LLOJ002288	thioredoxin domain-containing protein 17 i	hypothetical protein	PF06110.6|DUF953;	7.2705e-09	0.2272	38	N	36468000	35989000	38867000	17565000	17427000	13766000	19979000	39601000	15403000	23932000	91313000	134890000	-0.868147	2.3895
LLOJ002340	Elongation factor 1-alpha	hypothetical protein	PF00009.22|GTP_EFTU;	2.88e-05	0.0000	21	N	35000	35000	35000	35000	95046	35000	35000	35000	35000	104470	271390	35000	0	1.57766
LLOJ002450	peroxisomal biogenesis factor 19	hypothetical protein	PF04614.7|Pex19;	0.0023568	0.0000	51	N	35000	35000	35000	3939600	2517800	2999900	35000	35000	35000	35000	4712900	4471400	0	0.575812
LLOJ002484	clathrin heavy chain	hypothetical protein	PF01394.15|Clathrin_propel;PF01394.15|Clathrin_propel;PF01394.15|Clathrin_propel;PF01394.15|Clathrin_propel;PF09268.5|Clathrin-link;PF13838.1|Clathrin_H_link;PF00637.15|Clathrin;PF00637.15|Clathrin;PF00637.15|Clathrin;PF00637.15|Clathrin;PF00637.15|Clathrin;PF00637.15|Clathrin;PF00637.15|Clathrin;	0.00019257	0.0000	50	N	5706900	3727200	3255100	18870000	15217000	22077000	5324500	5345400	5567400	7200100	35000	4076100	0.520206	-2.21083
LLOJ002524	apolipoprotein D	hypothetical protein	PF00061.18|Lipocalin;	2.6131e-23	0.7860	20	Y	17769000	24220000	16356000	35000	35000	35000	35000	10472000	12780000	35000	35000	35000	-0.762825	0
LLOJ002660	60S ribosomal protein L27a	hypothetical protein	PF00828.14|Ribosomal_L18e;	0.006422	0.0000	24	N	35000	296960	35000	35000	4219500	3361600	35000	35000	35000	2488800	35000	35000	0	-6.58565
LLOJ002675	adenosylhomocysteinase	hypothetical protein	PF05221.12|AdoHcyase;PF00670.16|AdoHcyase_NAD;PF05221.12|AdoHcyase;	2.641e-12	0.1478	62	N	7946200	8583500	6542800	31980000	18327000	20751000	2642900	11351000	5840600	10553000	35000	4171700	-0.444149	-2.31447
LLOJ002686	laminin subunit gamma-1	hypothetical protein	PF00055.12|Laminin_N;PF00053.19|Laminin_EGF;PF00053.19|Laminin_EGF;PF00053.19|Laminin_EGF;PF00053.19|Laminin_EGF;PF00052.13|Laminin_B;PF00053.19|Laminin_EGF;PF00053.19|Laminin_EGF;PF00053.19|Laminin_EGF;PF00053.19|Laminin_EGF;PF00053.19|Laminin_EGF;	1.8913e-28	0.7562	20	Y	91209000	89027000	86923000	5852600	2723200	6144400	40599000	59965000	65815000	1357600	225140	35000	-0.570122	-4.70018
LLOJ002693	unknow	hypothetical protein	#N/A	6.6954e-14	0.0614	54	N	37868000	39708000	50146000	35000	6658600	7143400	74087000	58718000	61553000	35000	8300700	35000	0.632399	-7.57172
LLOJ002785	serine--tRNA ligase, cytoplasmic	hypothetical protein	PF02403.17|Seryl_tRNA_N;PF00587.20|tRNA-synt_2b;PF05485.7|THAP;PF12171.3|zf-C2H2_jaz;	9.2564e-83	0.0000	41	N	27011000	29940000	29710000	126740000	95822000	110010000	55730000	52180000	41475000	72804000	82610000	100060000	0.812548	-0.413246
LLOJ002845	60S ribosomal protein L7	hypothetical protein	PF08079.7|Ribosomal_L30_N;PF00327.15|Ribosomal_L30;	2.5293e-13	0.0000	27	N	918630	689130	704030	24108000	21305000	25624000	498900	438220	346040	6085200	5865500	5997100	-0.683982	-2.00718
LLOJ002867	tyrosine-protein kinase-like otk	hypothetical protein	PF13895.1|Ig_2;PF07679.11|I-set;PF13895.1|Ig_2;PF07679.11|I-set;PF07714.12|Pkinase_Tyr;	3.3106e-05	0.3744	27	N	16825000	21239000	18831000	35000	35000	35000	35000	35000	35000	35000	35000	35000	-9.07154	0
LLOJ002936	proteasome subunit alpha type 1	hypothetical protein	PF10584.4|Proteasome_A_N;PF00227.21|Proteasome;PF11824.3|DUF3344;	2.1831e-19	0.0000	57	N	5854200	8269600	6933900	33991000	31538000	35096000	12749000	8294600	14169000	9017500	15999000	27635000	0.878645	-1.08717
LLOJ003036	nascent polypeptide-associated complex subunit alpha	hypothetical protein	PF01849.13|NAC;PF00627.26|UBA;	5.7767e-71	0.0000	57	N	51606000	62693000	51848000	93671000	97292000	121840000	57011000	97205000	95216000	97867000	94218000	149920000	0.876916	0.00850129
LLOJ003062	Eukaryotic translation initiation factor 2 subunit 1	hypothetical protein	PF00575.18|S1;PF07541.7|EIF_2_alpha;	6.827e-18	0.0000	62	N	35000	35000	35000	25768000	32632000	28427000	35000	35000	35000	21918000	17987000	35000	0	-0.660307
LLOJ003081	ribosomal protein S13	hypothetical protein	PF08069.7|Ribosomal_S13_N;PF00312.17|Ribosomal_S15;	1.5233e-08	0.0000	35	N	35000	35000	35000	9949200	9437000	10260000	35000	379240	35000	564400	1151000	35000	0	-4.13979
LLOJ003101	heat shock 70 kDa protein cognate 5	hypothetical protein	PF00012.15|HSP70;	3.909e-12	0.0000	19	N	35000	35000	35000	35000	35000	35000	35000	35000	35000	27520000	7620900	32324000	0	9.61891
LLOJ003112	Fructose-bisphosphate aldolase	hypothetical protein	PF00274.14|Glycolytic;PF00274.14|Glycolytic;	0	0.0877	32	N	621580000	636690000	593860000	1315400000	1120200000	1210400000	694260000	671160000	592520000	1215100000	1165600000	1363600000	0.110717	0.00559116
LLOJ003132	beta-mannosidase	hypothetical protein	PF02836.12|Glyco_hydro_2_C;	3.5321e-21	0.5736	30	Y	48051000	42581000	47977000	2368700	3289500	1289400	38091000	72597000	57300000	35000	35000	35000	0.256192	-6.0806
LLOJ003303	annexin B9	hypothetical protein	PF00191.15|Annexin;PF00191.15|Annexin;PF00191.15|Annexin;PF00191.15|Annexin;	2.8343e-05	0.0000	38	N	3983900	6435900	7592900	25340000	11044000	20755000	5427700	16455000	5304400	8628000	9194100	35000	-0.245801	-1.26636
LLOJ003329	lysosomal aspartic protease	hypothetical protein	PF00026.18|Asp;	1.2711e-302	0.7644	19	Y	1841500000	2085900000	1478600000	280780000	150610000	118770000	1570500000	2031700000	2098100000	107870000	115170000	72926000	0.141806	-0.481524
LLOJ003382	nimrod	hypothetical protein	#N/A	1.5014e-75	0.0000	31	N	100430000	127160000	99502000	3187400	2674700	4018400	109820000	81606000	83389000	2603700	2822800	35000	-0.268261	-0.291817
LLOJ003398	enolase-phosphatase e-1	hypothetical protein	PF13419.1|HAD_2;	2.0448e-71	0.0000	22	N	1710500	1678600	1425600	12844000	8412300	5922600	2422100	3894600	2670100	17675000	16997000	19626000	0.669635	1.07114
LLOJ003411	tubulin-specific chaperone A	hypothetical protein	PF02970.11|TBCA;	4.4682e-18	0.0000	21	N	4528200	5304900	4260900	6470400	8037300	10230000	6523800	4074200	5158600	35000	35000	5494200	0.188042	-7.84321
LLOJ003489	neutral alpha-glucosidase AB	hypothetical protein	PF13802.1|Gal_mutarotas_2;PF01055.21|Glyco_hydro_31;	7.0339e-24	0.8604	16	Y	88013000	103330000	108500000	11460000	8173100	4223300	88955000	72010000	81191000	7790200	10662000	5096400	-0.347867	-0.069223
LLOJ003574	Tetraspanin 39D	hypothetical protein	PF00335.15|Tetraspannin;	0.005378	0.6621	22	Y	13429000	10691000	20358000	35000	35000	35000	7495400	14073000	10981000	35000	35000	35000	-0.290342	0
LLOJ003606	putative glutamine--tRNA ligase	hypothetical protein	PF04558.10|tRNA_synt_1c_R1;PF04557.10|tRNA_synt_1c_R2;PF00749.16|tRNA-synt_1c;PF03950.13|tRNA-synt_1c_C;	1.434e-10	0.0000	62	N	35000	108290	35000	1506900	35000	1434000	35000	35000	35000	35000	17699000	16562000	0	3.52976
LLOJ003616	coracle	hypothetical protein	PF09379.5|FERM_N;PF00373.13|FERM_M;PF09380.5|FERM_C;PF08736.6|FA;PF09380.5|FERM_C;PF08736.6|FA;PF05902.8|4_1_CTD;	0.00041815	0.0478	63	N	35000	35000	35000	35000	35000	35000	35000	35000	35000	35000	24329000	15128000	0	8.75565
LLOJ003617	12 kDa FK506-binding protein	hypothetical protein	PF00254.23|FKBP_C;	2.3256e-58	0.0000	61	N	73466000	75721000	75546000	88780000	59683000	55392000	96615000	143030000	139390000	144900000	158400000	146250000	0.8837	1.29304
LLOJ003652	elongation factor 1 delta	hypothetical protein	PF10587.4|EF-1_beta_acid;PF00736.14|EF1_GNE;	1.075e-22	0.0000	61	N	8040900	6509500	4027200	12617000	17311000	17315000	11901000	8986000	11807000	42953000	11807000	16835000	0.859024	-0.0402253
LLOJ003683	phytanoyl-CoA dioxygenase domain-containing protein 1 homolog	hypothetical protein	PF05721.8|PhyH;	0.00389	0.0000	28	N	35000	35000	35000	35000	35000	35000	478590	35000	35000	35000	35000	35000	0	0
LLOJ003734	Myosin heavy chain, non-muscle	hypothetical protein	PF02736.14|Myosin_N;	3.0398e-11	0.0115	49	N	35000	35000	35000	1724800	35000	35000	35000	35000	35000	35000	35000	35000	0	0
LLOJ003765	laminin subunit alpha	hypothetical protein	PF00055.12|Laminin_N;PF00053.19|Laminin_EGF;PF00053.19|Laminin_EGF;PF00053.19|Laminin_EGF;PF00053.19|Laminin_EGF;PF00053.19|Laminin_EGF;PF00053.19|Laminin_EGF;PF00053.19|Laminin_EGF;PF00053.19|Laminin_EGF;PF00053.19|Laminin_EGF;PF00053.19|Laminin_EGF;PF00053.19|Laminin_EGF;PF00052.13|Laminin_B;PF00053.19|Laminin_EGF;PF00053.19|Laminin_EGF;PF00053.19|Laminin_EGF;PF00053.19|Laminin_EGF;PF00053.19|L…	3.6649e-156	0.7265	23	Y	89210000	111210000	124750000	346550	35000	692120	50286000	95035000	93183000	1122500	786500	35000	-0.255148	1.18238
LLOJ003807	saposin	hypothetical protein	PF02199.10|SapA;PF05184.10|SapB_1;PF03489.12|SapB_2;PF05184.10|SapB_1;PF03489.12|SapB_2;PF05184.10|SapB_1;PF03489.12|SapB_2;PF05184.10|SapB_1;PF03489.12|SapB_2;PF05184.10|SapB_1;PF03489.12|SapB_2;PF05184.10|SapB_1;PF03489.12|SapB_2;PF05184.10|SapB_1;PF03489.12|SapB_2;PF02199.10|SapA;	2.1205e-279	0.9045	19	Y	1297800000	1446600000	1277100000	142950000	104880000	94223000	1409400000	1551000000	1369300000	67048000	86689000	103350000	0.119013	-0.274819
LLOJ003812	DNA replication ATP-dependent helicase/nuclease DNA2	hypothetical protein	PF00179.21|UQ_con;PF08696.6|Dna2;PF13086.1|AAA_11;PF13086.1|AAA_11;PF13087.1|AAA_12;	5.3567e-14	0.0000	45	N	1538300	1659000	2249500	6263500	6927800	3952800	2938200	35000	3462900	9524400	9188100	9758100	0.824619	0.604659
LLOJ003941	moesin/ezrin/radixin homolog 1	hypothetical protein	PF09379.5|FERM_N;PF09379.5|FERM_N;PF00373.13|FERM_M;PF09380.5|FERM_C;PF00769.14|ERM;PF00769.14|ERM;PF09380.5|FERM_C;PF08614.6|ATG16;PF00769.14|ERM;PF00769.14|ERM;	2.9693e-12	0.0418	57	N	10036000	9681000	9097900	30061000	863240	537160	4211700	16886000	21700000	22950000	41035000	28675000	0.8026	5.05389
LLOJ003997	coronin-6	hypothetical protein	PF08953.6|DUF1899;PF00400.27|WD40;PF00400.27|WD40;	0.0020989	0.2226	59	N	35000	35000	35000	35000	35000	35000	35000	35000	35000	35000	18213000	23663000	0	9.0234
LLOJ004093	unknow	hypothetical protein	#N/A	7.4549e-06	0.0853	27	N	37050000	35000	35471000	4645300	35000	35000	61927000	48227000	46672000	35000	35000	35000	0.443201	0
LLOJ004112	40S ribosomal protein S5a	hypothetical protein	PF00177.16|Ribosomal_S7;	1.0716e-32	0.0000	32	N	35000	35000	35000	7926900	6805800	10763000	35000	35000	1036800	35000	35000	35000	0	-7.82326
LLOJ004160	papilin	hypothetical protein	PF00095.16|WAP;PF07679.11|I-set;PF13895.1|Ig_2;PF07679.11|I-set;PF08686.6|PLAC;	6.9138e-13	0.1147	59	N	33522000	34734000	51351000	3306600	1749100	1821900	40164000	39857000	48417000	4177600	2325600	2522600	0.209554	0.469468
LLOJ004224	heat shock protein 83	hypothetical protein	PF02518.21|HATPase_c;PF00183.13|HSP90;PF00183.13|HSP90;	0	0.0000	31	N	427900000	455610000	488610000	656710000	457820000	427000000	395380000	509490000	479920000	487970000	898410000	1039500000	0.0749945	0.972593
LLOJ004308	triosephosphate isomerase	hypothetical protein	PF00121.13|TIM;	2.2885e-83	0.3083	61	N	31864000	31842000	27125000	123010000	95302000	109970000	75666000	63151000	56335000	64298000	58360000	36552000	0.987875	-0.914058
LLOJ004330	histone deacetylase	hypothetical protein	PF00850.14|Hist_deacetyl;PF00244.15|14-3-3;	1.0176e-131	0.0000	44	N	132670000	139600000	147760000	261220000	211500000	159020000	66586000	124360000	137890000	65158000	110720000	177760000	-0.166776	-0.933742
LLOJ004374	phosphofructokinase	hypothetical protein	PF00365.15|PFK;PF00365.15|PFK;PF00365.15|PFK;	7.7786e-15	0.0000	33	N	3718800	3171600	4238600	30274000	37438000	46638000	8781700	2069300	3635700	50364000	72826000	55007000	-0.032604	0.555112
LLOJ004383	vacuolar H[+]-ATPase 55kD	hypothetical protein	PF02874.18|ATP-synt_ab_N;PF00006.20|ATP-synt_ab;PF00306.22|ATP-synt_ab_C;	9.4549e-22	0.0000	63	N	35000	35000	1241400	5580600	6924000	3821100	35000	35000	35000	368980	671180	2695700	0	-3.05565
LLOJ004428	protein NPC2 homolog	hypothetical protein	PF02221.10|E1_DerP2_DerF2;	8.9832e-11	0.7196	19	Y	30565000	75785000	55668000	7001600	2083600	2191400	44063000	74288000	41896000	35000	4179500	35000	-0.337281	-5.96835
LLOJ004435	chaperonin	hypothetical protein	PF06148.6|COG2;PF00147.13|Fibrinogen_C;PF00118.19|Cpn60_TCP1;PF00118.19|Cpn60_TCP1;	1.8164e-96	0.4730	20	N	14427000	9794900	9991100	60828000	83493000	79380000	16639000	19425000	13510000	27712000	27196000	22017000	0.735853	-1.54538
LLOJ004442	regulator of chromosome condensation	hypothetical protein	PF00415.13|RCC1;PF00415.13|RCC1;PF00415.13|RCC1;PF00415.13|RCC1;PF00415.13|RCC1;	0.00012708	0.0000	58	N	35000	35000	35000	683410	311340	35000	35000	35000	35000	35000	2411900	35000	0	-3.15306
LLOJ004443	lipase 3	hypothetical protein	PF04083.11|Abhydro_lipase;PF00561.15|Abhydrolase_1;PF04083.11|Abhydro_lipase;PF00561.15|Abhydrolase_1;	7.8396e-48	0.3232	56	N	10971000	21155000	13195000	1223200	35000	966470	10691000	12240000	14402000	35000	326670	35000	-0.108388	-4.7873
LLOJ004444	26S proteasome non-ATPase regulatory subunit 13	hypothetical protein	PF01399.22|PCI;	0.0012699	0.0000	19	N	35000	35000	35000	841540	35000	35000	35000	35000	35000	35000	1007800	35000	0	0
LLOJ004462	Glutathione S transferase	hypothetical protein	PF02798.15|GST_N;PF00043.20|GST_C;	2.217e-14	0.1509	23	N	8021200	6092100	7137000	25254000	27804000	44875000	12328000	3205300	15392000	2268900	40896000	38094000	0.788549	0.454271
LLOJ004493	ribosomal protein S3	hypothetical protein	PF07650.12|KH_2;PF00189.15|Ribosomal_S3_C;	3.9972e-41	0.0000	60	N	3597000	6264800	8377400	38703000	94277000	82396000	8533700	11712000	7730700	11664000	1768100	10801000	0.445903	-2.93141
LLOJ004507	synaptotagmin	hypothetical protein	PF00168.25|C2;PF00168.25|C2;	2.3242e-07	0.1037	45	N	3688600	4905400	4743400	8892300	13576000	13003000	3159800	35000	8533700	1777700	2091600	1705400	-0.586088	-2.87076
LLOJ004535	eukaryotic translation initiation factor 3	hypothetical protein	PF09440.5|eIF3_N;PF01399.22|PCI;	1.6942e-10	0.0923	33	N	1071000	35000	793570	5224000	5329300	1375200	623380	35000	35000	728640	833630	35000	-4.50293	-2.84188
LLOJ004537	importin beta-4	hypothetical protein	PF03810.14|IBN_N;	4.2451e-16	0.0524	50	N	1677000	2063700	35000	12224000	35000	35000	2472600	2275600	4067500	6709800	35000	35000	0.560146	0
LLOJ004619	acyl-CoA-binding protein [	hypothetical protein	PF00887.14|ACBP;	3.2953e-46	0.0000	41	N	12593000	15977000	3208900	42337000	31486000	35000	17597000	10370000	12730000	13175000	8593100	6391800	0.0156104	-1.87346
LLOJ004650	ef-hand protein nucb1	hypothetical protein	#N/A	1.1296e-139	0.0000	16	N	643800000	766090000	709310000	19904000	21954000	14441000	296560000	850760000	794690000	7268900	5086000	35000	0.163976	-1.96846
LLOJ004775	40S ribosomal protein S10b	hypothetical protein	PF03501.10|S10_plectin;	3.1266e-15	0.0000	54	N	6745000	8072700	624210	45261000	7020900	8842800	11546000	2809400	10889000	18700000	25467000	19747000	0.690981	1.15906
LLOJ004815	myophilin	hypothetical protein	PF00307.26|CH;PF00402.13|Calponin;	4.4565e-286	0.0000	40	N	362780000	444180000	304900000	270590000	211130000	279580000	247550000	433950000	448320000	255670000	289860000	265150000	0.258434	-0.0292998
LLOJ004847	lymphokine-activated killer T-cell-originated protein kinase	hypothetical protein	PF00069.20|Pkinase;	0.0036831	0.0000	50	N	35000	35000	35000	35000	35000	35000	35000	35000	35000	35000	35000	35000	0	0
LLOJ004857	guanylate kinase	hypothetical protein	PF00625.16|Guanylate_kin;	9.0996e-10	0.0153	16	N	3915900	3093100	3401000	9920300	7521500	6614800	6102100	5508300	3717500	3461600	4652700	8290200	0.695648	-0.692952
LLOJ004907	Gelsolin	hypothetical protein	PF00626.17|Gelsolin;PF00626.17|Gelsolin;	1.3335e-64	0.0000	27	N	30663000	27515000	43667000	16989000	12846000	11429000	27027000	45658000	49962000	2468300	88689000	19736000	0.574369	0.61951
LLOJ004923	aminoacyl tRNA synthase complex-interacting multifunctional protein 1	hypothetical protein	PF01588.15|tRNA_bind;	7.2154e-06	0.0000	25	N	35000	35000	35000	35000	35000	35000	35000	35000	35000	35000	13198000	35000	0	0
LLOJ004934	unknow	hypothetical protein	#N/A	3.4441e-26	0.7456	29	Y	246610000	275880000	266270000	56072000	58668000	66681000	252600000	290420000	335420000	85435000	46029000	75680000	0.125251	0.367338
LLOJ004952	src substrate cortactin	hypothetical protein	PF02218.10|HS1_rep;PF02218.10|HS1_rep;PF02218.10|HS1_rep;PF02218.10|HS1_rep;PF02218.10|HS1_rep;PF00018.23|SH3_1;	7.9523e-07	0.0000	60	N	35000	302990	240310	35000	35000	35000	35000	35000	35000	35000	21911000	23227000	-2.77947	9.29008
LLOJ004960	zinc finger protein on ecdysone puffs	hypothetical protein	#N/A	0.00034815	0.0000	48	N	35000	35000	35000	35000	35000	35000	35000	35000	35000	35000	330860	358800	0	3.24079
LLOJ004968	cathepsin F like protease	hypothetical protein	PF00031.16|Cystatin;PF00031.16|Cystatin;PF00031.16|Cystatin;PF08246.7|Inhibitor_I29;PF00112.18|Peptidase_C1;	3.1335e-120	0.7688	24	Y	758720000	623070000	677030000	61432000	33314000	34080000	725170000	753430000	692120000	54043000	113690000	94726000	0.0990995	1.47484
LLOJ005041	microtubule-associated protein RP/EB family member 1	hypothetical protein	PF03271.12|EB1;	0.00062802	0.0000	16	N	6114800	5855200	35000	35000	35000	35000	5774400	6850700	4203300	35000	20266000	35000	-0.0200474	0
LLOJ005078	myosin light chain cytoplasmic	hypothetical protein	PF13405.1|EF-hand_6;PF13499.1|EF-hand_7;	7.627e-36	0.0000	31	N	15609000	19208000	17893000	81178000	63932000	80126000	42389000	29807000	19280000	27540000	35000	35100000	0.736256	-1.54074
LLOJ005098	importin beta-3	hypothetical protein	PF13646.1|HEAT_2;	9.0202e-08	0.3540	52	N	35000	388240	35000	2484300	2550700	2155800	35000	35000	828460	263960	555830	35000	0	-3.23445
LLOJ005278	SPARC	hypothetical protein	PF10591.4|SPARC_Ca_bdg;PF10591.4|SPARC_Ca_bdg;	9.6883e-23	0.9065	24	Y	98050000	82692000	105470000	477340	574300	836400	68728000	144980000	160070000	35000	1584500	35000	0.564264	-4.03638
LLOJ005281	Histone H2A.V	hypothetical protein	PF00125.19|Histone;	3.8251e-05	0.2619	64	N	6918500	10700000	6495100	19450000	8155800	11007000	13067000	19233000	14873000	35000	35000	35000	1.10416	-8.29685
LLOJ005308	apolipoprotein D-like	hypothetical protein	PF08212.7|Lipocalin_2;	3.054e-82	0.5557	25	Y	203270000	237510000	195380000	54648000	54642000	49058000	113250000	108810000	148470000	77248000	77992000	80424000	-0.843886	0.513316
LLOJ005377	phosphomannomutase [	hypothetical protein	PF03332.8|PMM;	0.0034757	0.2547	49	N	35000	35000	35000	7905100	4582700	4037100	35000	1978900	35000	35000	35000	35000	0	-7.0327
LLOJ005724	Beta-1,3-galactosyltransferase 5	hypothetical protein	PF01762.16|Galactosyl_T;	1.3956e-11	0.3517	33	N	23760000	19349000	11621000	35000	35000	1207500	5069300	18722000	35000	656980	35000	762190	-1.9324	4.23042
LLOJ005725	globin	hypothetical protein	PF00042.17|Globin;	4.9907e-06	0.0000	27	N	35000	35000	35000	17193000	20513000	20775000	35000	35000	35000	14685000	27485000	6923200	0	-0.482195
LLOJ005743	Disintegrin and metalloproteinase domain-containing protein 10	hypothetical protein	PF01562.14|Pep_M12B_propep;PF13574.1|Reprolysin_2;	7.8743e-08	0.0416	18	N	31830000	33517000	33466000	35000	35000	35000	35000	8701600	6841100	35000	35000	35000	-2.2904	0
LLOJ005753	aspartate aminotransferase	hypothetical protein	PF00155.16|Aminotran_1_2;	5.978e-20	0.4924	64	N	28090000	24825000	18437000	76973000	63103000	41617000	32877000	34191000	22710000	3448800	2274100	3538300	0.405285	-4.19354
LLOJ005766	6-phosphogluconate dehydrogenase, decarboxylating	hypothetical protein	PF03446.10|NAD_binding_2;PF14833.1|NAD_binding_11;PF00393.14|6PGD;	2.4519e-09	0.0292	22	N	35000	35000	35000	7264500	6195200	2897600	35000	35000	35000	35000	35000	2640800	0	-7.46765
LLOJ005788	valine--tRNA ligase	hypothetical protein	PF00133.17|tRNA-synt_1;PF00133.17|tRNA-synt_1;PF08264.8|Anticodon_1;PF00133.17|tRNA-synt_1;PF00133.17|tRNA-synt_1;PF08264.8|Anticodon_1;PF10458.4|Val_tRNA-synt_C;	1.0511e-11	0.0000	47	N	35000	35000	35000	10885000	11378000	7540600	35000	35000	35000	35000	35000	35000	0	-8.28077
LLOJ005819	Thioredoxin	hypothetical protein	PF00085.15|Thioredoxin;	4.2892e-35	0.3140	32	N	41840000	30749000	35687000	2494900	1442800	1552200	6155000	7956100	10296000	10992000	68430000	48097000	-2.16527	4.95356
LLOJ005862	Hsp70/Hsp90 organizing protein homolog	hypothetical protein	PF13414.1|TPR_11;PF00515.23|TPR_1;PF13414.1|TPR_11;PF00515.23|TPR_1;PF13414.1|TPR_11;PF00515.23|TPR_1;	7.9257e-58	0.0056	26	N	26172000	35372000	27432000	43310000	26150000	28216000	20707000	35470000	29482000	16394000	78636000	96698000	0.103975	1.47868
LLOJ005894	glutamate-cysteine ligase	hypothetical protein	PF03074.11|GCS;	7.5655e-05	0.0000	42	N	2104700	4048300	3635400	17045000	4365300	5859500	3535300	35000	3320900	8991200	5952300	35000	-0.13054	0.0226697
LLOJ006000	Alanyl-tRNA synthetase	hypothetical protein	PF01411.14|tRNA-synt_2c;PF01411.14|tRNA-synt_2c;PF07973.9|tRNA_SAD;	0.00037786	0.0000	64	N	35000	35000	35000	35000	35000	35000	35000	35000	35000	35000	35000	35000	0	0
LLOJ006059	proteasome subunit beta type	hypothetical protein	PF00227.21|Proteasome;	1.2916e-18	0.0141	41	N	7265800	6541000	5976900	37570000	14994000	31671000	8775600	9539800	10561000	30704000	25844000	30922000	0.544448	-0.0447358
LLOJ006091	proliferating cell nuclear antigen	hypothetical protein	PF00705.13|PCNA_N;PF02747.10|PCNA_C;	1.7636e-05	0.0031	58	N	525050	35000	35000	8112900	8563600	11448000	35000	35000	35000	3860400	35000	35000	0	-7.93472
LLOJ006118	40S ribosomal protein S11	hypothetical protein	PF00366.15|Ribosomal_S17;	6.3579e-13	0.0000	25	N	35000	35000	592290	8237900	9166500	14341000	35000	35000	35000	6239500	35000	5409100	0	-0.760982
LLOJ006139	Odorant-binding protein 58c	hypothetical protein	PF01395.17|PBP_GOBP;	2.302e-12	0.6347	23	Y	18581000	18417000	20110000	35000	35000	35000	592460	16684000	15087000	35000	35000	35000	-0.300522	0
LLOJ006317	plasma glutamate carboxypeptidase	hypothetical protein	PF02225.17|PA;PF04389.12|Peptidase_M28;	2.0872e-46	10000	16	Y	210490000	236090000	173290000	3839400	35000	35000	165950000	207910000	159400000	1334800	12957000	35000	-0.343003	5.25312
LLOJ006323	adamts-7	hypothetical protein	PF01562.14|Pep_M12B_propep;PF01421.14|Reprolysin;PF13574.1|Reprolysin_2;PF00090.14|TSP_1;PF05986.9|ADAM_spacer1;	1.2185e-33	0.4902	18	N	37532000	57643000	42925000	35000	35000	35000	32109000	39603000	38419000	35000	35000	35000	-0.159998	0
LLOJ006405	laminin subunit beta-1	hypothetical protein	PF00055.12|Laminin_N;PF00053.19|Laminin_EGF;PF00053.19|Laminin_EGF;PF00053.19|Laminin_EGF;PF00053.19|Laminin_EGF;PF00053.19|Laminin_EGF;PF00053.19|Laminin_EGF;PF00053.19|Laminin_EGF;PF00053.19|Laminin_EGF;PF00053.19|Laminin_EGF;PF00053.19|Laminin_EGF;PF00053.19|Laminin_EGF;PF00053.19|Laminin_EGF;	9.4311e-20	0.0000	28	N	31392000	48387000	43322000	35000	35000	35000	35000	17062000	16404000	352320	370650	35000	-1.40105	3.33146
LLOJ006446	glia maturation factor beta	hypothetical protein	PF00241.15|Cofilin_ADF;	5.877e-51	0.0000	52	N	52035000	50015000	60376000	41607000	60278000	48306000	50691000	69794000	60644000	34886000	38138000	28006000	0.220883	-0.469554
LLOJ006616	proteasome activator complex	hypothetical protein	PF02251.13|PA28_alpha;PF02252.13|PA28_beta;	0.0012045	0.2694	25	N	35000	35000	35000	11063000	807910	35000	35000	35000	35000	35000	35000	35000	0	-4.52877
LLOJ006821	heat shock cognate 70	hypothetical protein	PF00012.15|HSP70;PF00012.15|HSP70;PF13893.1|RRM_5;	4.0078e-135	0.2007	16	N	221550000	245750000	221600000	314010000	202660000	270880000	186880000	249550000	229860000	360520000	429720000	741490000	0.0527976	0.665743
LLOJ006833	elongation factor 1-gamma	hypothetical protein	PF02798.15|GST_N;PF00043.20|GST_C;PF00647.14|EF1G;	5.5811e-97	0.0000	29	N	34386000	43927000	38579000	124170000	128910000	134810000	35154000	34443000	59385000	45395000	40778000	92694000	-0.134127	-1.50576
LLOJ006842	uroporphyrinogen decarboxylase	hypothetical protein	PF01208.12|URO-D;PF01198.14|Ribosomal_L31e;	0.0057032	0.5286	26	Y	2757900	3873300	3326300	8801800	11065000	11347000	3970600	35000	3566400	35000	6206300	8717300	0.10055	-0.834198
LLOJ006846	0S ribosomal protein S8	hypothetical protein	PF01201.17|Ribosomal_S8e;	2.1644e-79	0.0000	50	N	390070	332330	400050	53811000	48119000	71017000	35000	35000	501900	4894600	4911500	6867600	-3.47831	-3.45367
LLOJ006893	ribosomal protein L23A	hypothetical protein	PF03939.8|Ribosomal_L23eN;PF00276.15|Ribosomal_L23;	0.00022807	0.1085	41	N	202150	35000	35000	35000	8331300	5751600	35000	35000	35000	35000	35000	35000	0	-7.36046
LLOJ006936	Vesicle amine transport protein	hypothetical protein	#N/A	0.00015173	0.0000	22	N	35000	35000	35000	8925200	6614500	10691000	35000	35000	35000	35000	35000	12627000	0	-7.99439
LLOJ007043	heterogeneous nuclear ribonucleoprotein [	hypothetical protein	PF00076.17|RRM_1;PF00076.17|RRM_1;	3.22e-87	0.0000	42	N	70598000	149720000	86236000	98214000	59131000	7610700	111950000	141920000	90708000	158980000	172180000	166940000	0.376492	1.49734
LLOJ007044	GPI-anchor transamidase	hypothetical protein	PF03066.10|Nucleoplasmin;PF01650.13|Peptidase_C13;	3.671e-09	0.2179	57	N	35000	35000	35000	5882800	35000	3630800	35000	35000	35000	3150500	3957100	35000	0	-0.204707
LLOJ007171	ubiquitin-conjugating enzyme E2	hypothetical protein	PF00179.21|UQ_con;PF00179.21|UQ_con;	0.0014574	0.0000	56	N	2477600	2955800	1681500	16173000	35000	35000	35000	1651400	1479400	35000	5684500	35000	-0.743931	0
LLOJ007174	cyclophilin-like protein	hypothetical protein	PF00160.16|Pro_isomerase;	2.4304e-193	0.8374	16	Y	3239000000	3947000000	3712600000	157470000	141730000	99822000	3545200000	4544200000	4337300000	142060000	259960000	232490000	0.224367	0.714023
LLOJ007234	elongation factor 1-beta	hypothetical protein	PF14497.1|GST_C_3;PF10587.4|EF-1_beta_acid;PF00736.14|EF1_GNE;	2.6587e-98	0.0000	46	N	65013000	71789000	65263000	133690000	116230000	129330000	96937000	129710000	85999000	247140000	231690000	239730000	0.570782	0.890353
LLOJ007240	cathepsin L	hypothetical protein	PF08246.7|Inhibitor_I29;PF00112.18|Peptidase_C1;	1.0907e-217	0.7831	18	Y	2373100000	2475200000	2611700000	141160000	97202000	107480000	2769400000	3151400000	4752000000	148110000	164090000	121160000	0.348448	0.462601
LLOJ007258	serine protease 42	hypothetical protein	PF00089.21|Trypsin;PF00089.21|Trypsin;	8.5273e-103	0.6895	20	Y	293590000	183350000	131110000	7861300	6524500	1381500	199210000	232100000	184580000	6731100	5445700	3341400	0.11969	-0.26075
LLOJ007261	myosin heavy chain	hypothetical protein	PF00063.16|Myosin_head;PF00612.22|IQ;PF01576.14|Myosin_tail_1;PF01576.14|Myosin_tail_1;	0	0.0000	19	N	62934000	68311000	74136000	397100000	322530000	363810000	85899000	87219000	82324000	176500000	183320000	140540000	0.330523	-1.04352
LLOJ007279	spaghetti squash	hypothetical protein	PF00036.27|EF-hand_1;	7.0897e-63	0.0000	34	N	30404000	48686000	34857000	92347000	107490000	109190000	55691000	58782000	72219000	78207000	91235000	68487000	0.753926	-0.458833
LLOJ007480	collagen alpha-1(IV) chain	hypothetical protein	PF01391.13|Collagen;PF01391.13|Collagen;PF01391.13|Collagen;PF01391.13|Collagen;PF01391.13|Collagen;PF01391.13|Collagen;PF01391.13|Collagen;PF01391.13|Collagen;PF01391.13|Collagen;PF01413.14|C4;PF01413.14|C4;	1.2648e-11	0.0000	30	N	16646000	24710000	23708000	35000	653440	818060	9843100	37001000	30554000	35000	3594600	35000	0.365987	-4.22263
LLOJ007481	collagen alpha-2(IV) chain	hypothetical protein	PF01391.13|Collagen;PF01391.13|Collagen;PF01391.13|Collagen;PF01391.13|Collagen;PF01391.13|Collagen;PF01391.13|Collagen;PF01391.13|Collagen;PF01391.13|Collagen;PF01391.13|Collagen;PF01391.13|Collagen;PF01391.13|Collagen;PF01391.13|Collagen;PF01391.13|Collagen;PF01391.13|Collagen;PF01391.13|Collagen;PF01391.13|Collagen;PF01391.13|Collagen;PF01391.13|Collagen;PF01391.13|Collagen;PF01391.13|Collagen;	1.8026e-19	0.6409	37	Y	54914000	71649000	40023000	522800	515270	382810	55673000	66182000	45732000	5201300	4194400	1026500	0.0198038	3.02506
LLOJ007577	hemocytin	hypothetical protein	PF00094.20|VWD;PF08742.6|C8;PF01826.12|TIL;PF05375.8|Pacifastin_I;PF00094.20|VWD;PF08742.6|C8;PF01826.12|TIL;PF01826.12|TIL;PF00094.20|VWD;PF08742.6|C8;	1.7655e-24	0.9839	26	Y	79823000	98614000	83274000	3950400	4089500	5285200	73514000	90206000	109890000	7482200	6241800	8074000	0.115357	0.871538
LLOJ007578	hemocytin	hypothetical protein	PF00093.13|VWC;PF05375.8|Pacifastin_I;	0.00039921	0.0000	40	N	9507900	11133000	8872000	35000	35000	35000	12244000	15187000	13564000	1771400	1946100	35000	0.512584	5.66139
LLOJ007623	lecithin-cholesterol acyltransferase	hypothetical protein	PF02450.10|LCAT;	1.9387e-07	0.6159	38	Y	13647000	17508000	13318000	1553200	2441400	2031300	11602000	11290000	26552000	35000	35000	35000	-0.23421	-5.8589
LLOJ007632	beta-1 tubulin	hypothetical protein	PF00091.20|Tubulin;PF00091.20|Tubulin;PF03953.12|Tubulin_C;	6.6886e-165	0.0000	18	N	101730000	89385000	100010000	180160000	159480000	169890000	92240000	134870000	134690000	40542000	37202000	47815000	0.429498	-2.06711
LLOJ007659	coatomer delta subunit	hypothetical protein	PF01217.15|Clat_adaptor_s;PF00928.16|Adap_comp_sub;	0.0026805	0.0592	17	N	35000	35000	471010	4720500	3462000	4006600	802540	988760	1758800	35000	35000	35000	4.82019	-6.83888
LLOJ007698	fumarylacetoacetate hydrolase	hypothetical protein	PF01557.13|FAA_hydrolase;	0.0015793	0.0000	58	N	26831000	34605000	27723000	102240000	78349000	125770000	15739000	21236000	18681000	46891000	41383000	26404000	-0.569512	-1.30485
LLOJ007732	unknow	hypothetical protein	#N/A	5.4128e-05	0.7826	29	Y	35000	35000	35000	35000	35000	35000	35000	35000	35000	35000	35000	35000	0	0
LLOJ007747	transmembrane protease serine 9-like	hypothetical protein	PF00089.21|Trypsin;PF00089.21|Trypsin;PF00089.21|Trypsin;	2.3261e-55	0.3752	18	N	64552000	63065000	40303000	19414000	17598000	19804000	57350000	74573000	137850000	9938800	7873300	43783000	0.241814	-0.965954
LLOJ007786	calmodulin-2/4-like	hypothetical protein	PF13405.1|EF-hand_6;PF13499.1|EF-hand_7;PF13499.1|EF-hand_7;	4.7264e-56	0.0000	47	N	116000000	113670000	114130000	128980000	157460000	178320000	146780000	148130000	113480000	122950000	115040000	98860000	0.362977	-0.45285
LLOJ007792	n-acetylgalactosaminyltransferase	hypothetical protein	PF00535.21|Glycos_transf_2;PF00652.17|Ricin_B_lectin;	1.299e-18	0.0000	18	N	130640000	155050000	141820000	19498000	16426000	16069000	103570000	143790000	51992000	35000	10023000	35000	-0.453455	-8.87441
LLOJ007890	chaperonin	hypothetical protein	PF00118.19|Cpn60_TCP1;	7.6427e-41	0.0000	41	N	901200	1256200	35000	36298000	32784000	24348000	2848400	35000	1951400	8484100	4592500	11060000	1.11459	-1.95016
LLOJ007938	thioredoxin reductase 1	hypothetical protein	PF07992.9|Pyr_redox_2;PF00070.22|Pyr_redox;PF02852.17|Pyr_redox_dim;	1.5198e-155	0.1994	25	N	80945000	83522000	73898000	191330000	162020000	178610000	96959000	133120000	171210000	121820000	111600000	184880000	0.717713	-0.552062
LLOJ007941	neprilysin	hypothetical protein	PF05649.8|Peptidase_M13_N;PF01431.16|Peptidase_M13;PF01873.12|eIF-5_eIF-2B;PF02020.13|W2;	0.00044967	0.0000	63	N	35000	35000	35000	35000	35000	35000	35000	35000	35000	35000	4375300	35000	0	0
LLOJ007991	farnesol dehydrogenase	hypothetical protein	#N/A	0.00095903	0.0000	63	N	35000	35000	35000	2528700	2458200	2999900	35000	35000	35000	35000	35000	35000	0	-6.1749
LLOJ008028	chloride intracellular channel exc-4	hypothetical protein	PF14497.1|GST_C_3;	1.3068e-42	0.0000	18	N	6528200	4834100	6404000	20996000	13119000	16903000	9194200	6858600	4451400	35000	35000	35000	0.0989408	-8.91571
LLOJ008093	translational controlled tumor protein	hypothetical protein	PF00838.12|TCTP;	2.9825e-157	0.0000	32	N	234570000	252820000	286850000	331540000	392680000	358650000	238610000	282900000	223480000	526110000	521450000	634810000	-0.0834561	0.552788
LLOJ008193	phosphoinositide-binding protein	hypothetical protein	PF00400.27|WD40;PF00400.27|WD40;PF01363.16|FYVE;	0.0029718	0.0000	50	N	221750000	54444000	86011000	35000	35000	35000	35000	35000	35000	35000	35000	5281700	-11.263	0
LLOJ008211	isocitrate dehydrogenase [NAD]	hypothetical protein	PF01965.19|DJ-1_PfpI;PF00180.15|Iso_dh;	2.3135e-05	0.1435	22	N	35000	35000	35000	18908000	18251000	10670000	35000	2541800	35000	35000	11570000	20098000	0	-0.657587
LLOJ008279	serine protease inhibitor	hypothetical protein	PF00079.15|Serpin;	8.0394e-145	0.6071	22	Y	85028000	103860000	87368000	2984500	2630400	1533200	49627000	120520000	89603000	529670	35000	35000	0.0364421	-6.23178
LLOJ008282	Actin-interacting protein 1	hypothetical protein	PF00400.27|WD40;PF00400.27|WD40;PF00400.27|WD40;PF00400.27|WD40;PF00400.27|WD40;	2.1006e-10	0.1368	37	N	35000	35000	3729400	12521000	35000	35000	35000	35000	7681000	21170000	24490000	9562100	0	9.24045
LLOJ008333	Mitogen-activated protein kinase kinase kinase 7	hypothetical protein	PF07714.12|Pkinase_Tyr;PF07714.12|Pkinase_Tyr;PF00586.19|AIRS;PF02769.17|AIRS_C;PF02769.17|AIRS_C;PF13507.1|GATase_5;	1.6975e-17	0.0000	37	N	12846000	10450000	11548000	44789000	38810000	44604000	11887000	16261000	18111000	19128000	8155300	16093000	0.493773	-1.47074
LLOJ008367	BMP-binding endothelial regulator protein	hypothetical protein	PF00093.13|VWC;PF00093.13|VWC;PF00093.13|VWC;PF00093.13|VWC;PF00094.20|VWD;PF08742.6|C8;	4.8768e-26	0.7495	24	Y	48329000	59172000	23983000	1995500	1497900	1444600	16876000	23132000	25124000	3681900	7152600	4004500	-1.063	1.41868
LLOJ008388	heat shock 70 kDa protein cognate	hypothetical protein	PF00012.15|HSP70;	4.3962e-42	0.1689	16	N	126950000	125720000	135750000	157840000	193460000	141100000	106080000	120740000	104700000	111540000	122480000	375630000	-0.259108	-0.365917
LLOJ008417	bcr-associated protein	hypothetical protein	PF05529.7|Bap31;PF04156.9|IncA;PF06005.7|DUF904;	0.0056141	0.6588	29	Y	35000	35000	35000	35000	3921900	2979400	35000	35000	35000	35000	35000	35000	0	-6.41152
LLOJ008432	Multifunctional protein ADE2	hypothetical protein	PF01259.13|SAICAR_synt;PF00731.15|AIRC;	1.8937e-43	0.0749	63	N	21221000	30035000	33369000	82695000	17711000	15937000	23498000	41018000	45551000	11986000	67874000	78045000	0.449612	1.93821
LLOJ008460	peroxiredoxin 1	hypothetical protein	PF00578.16|AhpC-TSA;PF10417.4|1-cysPrx_C;	2.7412e-36	0.3368	47	N	30017000	42226000	40991000	68689000	38424000	39627000	73530000	84886000	78296000	9271300	7085300	12011000	0.933631	-2.09564
LLOJ008575	ferritin light-chain subunit	hypothetical protein	PF00210.19|Ferritin;	2.2859e-134	0.8817	19	Y	525150000	618170000	721180000	38801000	29339000	39492000	489890000	586250000	608240000	43755000	25762000	158570000	-0.0764876	0.173354
LLOJ008576	ferritin heavy chain	hypothetical protein	PF00210.19|Ferritin;	3.1355e-75	0.7158	19	Y	568950000	707380000	687720000	76795000	79638000	106570000	898860000	828720000	649520000	5482900	6020700	4066400	0.269063	-3.86045
LLOJ008594	superoxide dismutase	hypothetical protein	PF00080.15|Sod_Cu;	8.3771e-13	0.0698	43	N	3465100	6176900	5391700	53816000	1976600	1599600	8211800	4410900	6950400	15697000	15037000	27070000	0.366356	2.9894
LLOJ008664	nmda receptor glutamate-binding chain	hypothetical protein	PF01027.15|Bax1-I;PF01027.15|Bax1-I;	1.6586e-06	0.0000	54	N	8953500	9581000	11947000	8685200	9801200	9245400	3896600	5084500	5123000	35000	35000	35000	-0.91407	-8.04524
LLOJ008678	Phosphoglycerate kinase	hypothetical protein	PF00162.14|PGK;	6.1426e-28	0.1199	42	N	7477900	7711000	7206800	106870000	83354000	80858000	13511000	16013000	8253600	37374000	42965000	20364000	0.853429	-1.15722
LLOJ008702	procollagen-lysine,2-oxoglutarate 5-dioxygenase 3	hypothetical protein	PF03171.15|2OG-FeII_Oxy;	0	0.7798	61	Y	1736200000	2171400000	2004800000	69646000	76826000	92559000	1338800000	1722000000	1904000000	36343000	61599000	15993000	-0.219373	-1.07992
LLOJ008714	E3 ubiquitin-protein ligase XIAP	hypothetical protein	PF00653.16|BIR;PF13920.1|zf-C3HC4_3;	0.0016344	0.3292	27	N	2200800	3226800	2263100	6229800	6325200	4718500	3811000	3049800	3246200	4284300	3560400	3485000	0.520452	-0.807147
LLOJ008763	teneurin-m	hypothetical protein	PF15636.1|Tox-GHH;	0	0.0000	16	N	1503400000	1618100000	1607400000	81168000	55728000	79039000	1109000000	1349100000	1310500000	29909000	34838000	18206000	-0.294612	-1.40199
LLOJ008790	repressor splicing factor 1	hypothetical protein	PF00076.17|RRM_1;	1.3153e-13	0.1758	46	N	35000	10480000	4613200	4707700	35000	35000	35000	6547000	6306300	15919000	43829000	46387000	0.451026	10.2903
LLOJ008844	serine protease inhibitor 4	hypothetical protein	PF00079.15|Serpin;	6.3617e-111	10000	20	Y	64335000	58073000	72059000	107280000	107920000	90244000	99592000	95014000	121580000	55394000	53818000	39839000	0.630426	-0.99522
LLOJ008853	signal-induced proliferation-associated protein 1	hypothetical protein	PF02145.10|Rap_GAP;PF02469.17|Fasciclin;PF02469.17|Fasciclin;	2.2102e-55	0.2248	44	N	73744000	58302000	66563000	6282300	4142200	4715300	84041000	131970000	153460000	4445800	3968300	842710	0.987418	-0.248828
LLOJ008861	T-complex protein 1 subunit beta	hypothetical protein	PF00118.19|Cpn60_TCP1;PF00118.19|Cpn60_TCP1;PF00118.19|Cpn60_TCP1;PF00118.19|Cpn60_TCP1;	9.2737e-25	0.2196	40	N	5400700	6295400	6188000	51987000	38794000	46070000	11025000	11373000	12663000	8615900	2547400	10335000	0.878068	-2.41875
LLOJ008928	utp-glucose-1-phosphate uridylyltransferase 2	hypothetical protein	PF01704.13|UDPGP;	1.1519e-11	0.0000	20	N	4120600	3460700	35000	38027000	37006000	45072000	6749800	4895300	8075500	35000	29281000	33426000	0.963781	-0.377059
LLOJ008960	apolipoprotein D	hypothetical protein		3.1302e-50	0.7391	19	Y	189040000	213950000	175060000	7322400	4436500	5287700	237110000	349900000	295540000	35000	35000	35000	0.644662	-7.23914
LLOJ008981	elongation factor 1-alpha	hypothetical protein	PF00009.22|GTP_EFTU;PF03144.20|GTP_EFTU_D2;PF03143.12|GTP_EFTU_D3;PF00009.22|GTP_EFTU;PF03144.20|GTP_EFTU_D2;PF03143.12|GTP_EFTU_D3;	2.8425e-105	0.2854	35	N	345420000	407350000	322840000	690990000	253520000	307680000	539760000	652680000	722350000	264190000	471370000	397280000	0.918024	0.368725
LLOJ008986	nuclease domain-containing protein	hypothetical protein	PF00565.12|SNase;PF00565.12|SNase;PF00565.12|SNase;PF00565.12|SNase;PF00567.19|TUDOR;	2.4249e-163	0.0062	28	N	37245000	55025000	30188000	114360000	75933000	64648000	40204000	62452000	34971000	28083000	47999000	32954000	0.110292	-1.20427
LLOJ008999	peptidylglycine alpha-hydroxylating monooxygenase	hypothetical protein	PF01082.15|Cu2_monooxygen;PF03712.10|Cu2_monoox_C;	2.1072e-54	0.4660	25	N	258500000	250520000	234710000	11806000	12226000	13557000	223680000	271020000	206540000	11392000	15563000	6189500	-0.16349	-0.101931
LLOJ009002	proteasome subunit alpha type 4	hypothetical protein	PF10584.4|Proteasome_A_N;PF00227.21|Proteasome;PF13894.1|zf-C2H2_4;PF13465.1|zf-H2C2_2;	5.1643e-11	0.2149	46	N	17596000	16603000	20135000	20051000	11261000	15096000	16154000	20663000	23606000	35000	4915700	35000	0.231802	-8.7526
LLOJ009006	40S ribosomal protein S4	hypothetical protein	PF08071.7|RS4NT;PF01479.20|S4;PF00900.15|Ribosomal_S4e;PF00467.24|KOW;	1.4963e-25	0.0816	57	N	1978400	3899400	3426700	44940000	28555000	28363000	1359900	2150700	4024900	12177000	20178000	24504000	-0.672014	-0.50096
LLOJ009018	insulin-like growth factor-binding protein complex acid labile subunit	hypothetical protein	PF13306.1|LRR_5;PF13855.1|LRR_8;	4.3923e-20	0.7876	18	Y	48250000	67349000	56611000	12721000	8708400	7473900	51100000	64078000	89646000	35000	35000	7261900	0.178747	-7.95891
LLOJ009052	Lipocalin	hypothetical protein	PF00061.18|Lipocalin;	2.8769e-56	0.1448	36	N	34421000	58836000	54997000	86523000	31660000	37872000	79553000	121780000	97872000	101640000	162300000	136990000	0.831543	1.85487
LLOJ009131	SH3 domain-binding glutamic acid-rich protein	hypothetical protein	PF04908.10|SH3BGR;	1.5455e-09	0.0000	62	N	8737000	7674600	7188700	1502400	13300000	35000	7075300	12139000	9460500	28822000	24356000	25603000	0.301825	4.09097
LLOJ009148	archease-like	hypothetical protein	PF01951.11|Archease;	0.0031842	0.0000	38	N	35000	35000	35000	8615000	35000	35000	35000	35000	35000	4021400	35000	35000	0	0
LLOJ009182	glutaredoxin	hypothetical protein	PF00085.15|Thioredoxin;	0.002457	0.2398	33	N	35000	35000	35000	35000	35000	35000	3359800	35000	35000	8727900	14032000	35000	0	7.96214
LLOJ009243	phospholipid hydroperoxide glutathione peroxidase 1	hypothetical protein	PF00255.14|GSHPx;	4.8712e-159	0.5030	30	Y	408540000	395040000	439260000	226040000	176220000	271810000	514050000	579910000	577990000	148890000	138590000	169710000	0.500567	-0.602331
LLOJ009268	RNA exonuclease 1	hypothetical protein	PF00929.19|RNase_T;PF00929.19|RNase_T;	3.4633e-09	0.1194	23	N	3447700	2345500	1347400	21629000	18030000	11218000	7893700	2332700	3804900	35000	12394000	35000	0.697963	-9.00883
LLOJ009307	eukaryotic translation initiation factor 3 subunit B	hypothetical protein	PF00076.17|RRM_1;PF08662.6|eIF2A;	2.9484e-07	0.1753	38	N	2153300	2790300	3375000	9335100	9711000	8916400	3403500	3571000	5238600	35000	7729000	35000	0.355908	-8.05917
LLOJ009332	actin 88F	hypothetical protein	PF00022.14|Actin;PF00022.14|Actin;	1.0597e-203	0.0000	23	N	149900000	131560000	161720000	224920000	202490000	257090000	224290000	191660000	231530000	376050000	258410000	329580000	0.581365	0.551217
LLOJ009335	28 kDa heat- and acid-stable phosphoprotein	hypothetical protein	PF10252.4|PP28;PF10252.4|PP28;	2.0694e-07	0.0000	19	N	4580100	3444600	4448100	11296000	10517000	11537000	4259800	4654400	4970500	7863500	11489000	9423800	0.065406	-0.261431
LLOJ009367	ATP-citrate synthase	hypothetical protein	PF08442.5|ATP-grasp_2;PF02629.14|CoA_binding;PF00549.14|Ligase_CoA;PF00285.16|Citrate_synt;	3.3675e-100	0.0000	56	N	53521000	41254000	36517000	200190000	139570000	134360000	41436000	48665000	43011000	65613000	85046000	41600000	0.0601717	-1.08894
LLOJ009569	protein canopy 4	hypothetical protein	PF11938.3|DUF3456;	4.9377e-05	0.7301	18	Y	35000	604510	785170	4142500	4401600	4333100	1268800	4015600	4000400	5921000	5231400	5613500	2.72631	0.373501
LLOJ009644	cathepsin	hypothetical protein	PF08127.8|Propeptide_C1;PF00112.18|Peptidase_C1;	1.807e-120	0.6828	17	Y	192410000	129450000	113280000	10702000	9487000	7109600	198260000	179340000	139640000	11419000	15887000	11645000	0.470302	0.295687
LLOJ009657	60S acidic ribosomal protein P2	hypothetical protein	PF00428.14|Ribosomal_60s;	1.0694e-21	0.2056	21	N	8477500	15192000	11833000	95681000	1242100	984770	15200000	15274000	14348000	23170000	54761000	38073000	0.361255	4.93792
LLOJ009754	ATP synthase alpha subunit vacuolar	hypothetical protein	PF02874.18|ATP-synt_ab_N;PF00006.20|ATP-synt_ab;PF00306.22|ATP-synt_ab_C;	3.5982e-125	0.2751	29	N	35000	3046100	2813800	37237000	27269000	15944000	2828300	8923900	1716500	35000	9140300	11768000	0.00741537	-1.57695
LLOJ009767	40S ribosomal protein S15	hypothetical protein	PF00203.16|Ribosomal_S19;	2.0472e-10	0.0000	35	N	35000	35000	35000	1876100	35000	1510300	35000	35000	35000	386330	35000	899170	0	-1.96693
LLOJ009789	eukaryotic peptide chain release factor GTP-binding subunit ERF3A	hypothetical protein	PF07145.10|PAM2;PF00009.22|GTP_EFTU;PF03144.20|GTP_EFTU_D2;PF03143.12|GTP_EFTU_D3;	0.00041665	0.2632	56	N	4109000	35000	5310700	35000	35000	35000	35000	5673800	4356500	35000	35000	35000	0.0843822	0
LLOJ009801	Transketolase	hypothetical protein	PF00456.16|Transketolase_N;PF02779.19|Transket_pyr;PF02780.15|Transketolase_C;	8.3927e-14	0.0000	63	N	35000	4079300	2412000	3501900	5690200	6545300	2045800	35000	35000	35000	20220000	23739000	-6.10673	1.82923
LLOJ009854	GPRstn (toll-like)	hypothetical protein	PF13855.1|LRR_8;	1.7973e-14	0.7959	30	Y	30365000	27358000	27928000	3845600	1995800	2199000	37384000	39133000	68965000	35000	35000	35000	0.486673	-5.97335
LLOJ009864	31.5 kDa midgut protein	hypothetical protein	PF11901.3|DUF3421;PF11901.3|DUF3421;PF11901.3|DUF3421;	0.00084256	0.0000	16	N	35000	35000	7962300	35000	35000	35000	35000	35000	35000	35000	35000	3216500	0	0
LLOJ009869	fasciclin-2	hypothetical protein	PF07679.11|I-set;PF07679.11|I-set;PF07679.11|I-set;PF07679.11|I-set;PF00041.16|fn3;	0.0010762	0.8186	19	Y	2351900	3598200	3007300	8442100	35000	35000	4107200	5941800	4460900	35000	35000	35000	0.568866	0
LLOJ009899	Metal transporter CNNM2	hypothetical protein		6.4016e-34	0.9158	37	Y	50222000	21523000	66934000	2956600	35000	35000	46956000	71592000	36240000	35000	4373000	35000	-0.09701	0
LLOJ009911	eukaryotic translation initiation factor 4B	hypothetical protein	PF00076.17|RRM_1;	3.3791e-47	0.3367	27	N	579230	2051300	2610200	6418600	6700900	5681500	4025400	3410900	4024500	7340200	45423000	8270800	0.972271	0.365768
LLOJ009916	60S acidic ribosomal protein P0-	hypothetical protein	PF00466.15|Ribosomal_L10;PF00428.14|Ribosomal_60s;	5.5896e-61	0.0000	61	N	15134000	16788000	16244000	76287000	70075000	81999000	21747000	22365000	25390000	39008000	45970000	37087000	0.461336	-0.967667
LLOJ009957	scavenger receptor class C	hypothetical protein	PF00084.15|Sushi;PF00629.18|MAM;PF01033.12|Somatomedin_B;	7.3054e-39	0.0000	33	N	70925000	80917000	69624000	11410000	9118400	8351500	103770000	120220000	65524000	10165000	10901000	9417000	0.549023	0.156758
LLOJ009985	T-complex protein 1 subunit gamma [	hypothetical protein	PF00118.19|Cpn60_TCP1;PF05527.6|DUF758;PF05527.6|DUF758;	6.7767e-37	0.0000	20	N	19743000	21894000	14205000	108320000	65971000	94221000	25086000	26243000	33721000	16395000	9038600	44022000	0.410591	-2.52279
LLOJ010018	aldo-keto reductase	hypothetical protein	PF00248.16|Aldo_ket_red;	8.0786e-201	0.0872	33	N	254950000	346710000	341360000	378130000	287470000	248110000	403940000	616900000	480800000	328910000	267170000	512970000	0.494143	0.194281
LLOJ010023	thymosin	hypothetical protein	PF01290.15|Thymosin;PF01290.15|Thymosin;PF01290.15|Thymosin;	3.4706e-202	0.1123	23	N	150130000	166640000	183650000	137480000	129950000	168400000	277640000	364290000	328490000	59255000	71643000	91216000	0.979115	-0.940324
LLOJ010025	Regucalcin	hypothetical protein	PF08450.7|SGL;PF08450.7|SGL;PF08450.7|SGL;	1.5003e-126	0.0000	23	N	105370000	157120000	106500000	135020000	59838000	78319000	132000000	162250000	152690000	110890000	87942000	103250000	0.519752	0.398708
LLOJ010037	peroxidasin	hypothetical protein	PF13855.1|LRR_8;	1.6686e-06	0.0000	37	N	10626000	14612000	22621000	35000	35000	35000	6503500	16344000	14454000	35000	35000	35000	-0.0156849	0
LLOJ010079	leukotriene A-4 hydrolase	hypothetical protein	PF01433.15|Peptidase_M1;PF09127.6|Leuk-A4-hydro_C;	0.00082402	0.0000	48	N	35000	35000	35000	947610	1239200	1045300	35000	35000	35000	35000	1049200	35000	0	-4.90042
LLOJ010108	glycyl-tRNA synthetase	hypothetical protein	PF00587.20|tRNA-synt_2b;PF03129.15|HGTP_anticodon;	1.3279e-08	0.0000	22	N	3824900	5853100	3535900	9276100	9575100	10127000	5444300	5751900	4720600	14884000	9778500	12136000	0.509325	0.341934
LLOJ005965	GTP-binding nuclear protein Ran	hypothetical protein	PF00071.17|Ras;PF00071.17|Ras;	2.2692e-25	0.0000	24	N	1722400	100990000	96250000	11585000	35260000	32119000	8050400	19106000	21501000	9676100	35000	8895300	-2.33276	-1.85231
LLOJ007605	Catalase	hypothetical protein	PF00199.14|Catalase;PF06628.7|Catalase-rel;	0.00022778	0.0722	50	N	16501000	20443000	15109000	27490000	36874000	36602000	3687800	2959200	2418300	13024000	13222000	15099000	-2.47927	-1.46898
LLOJ001895	Ribosomal protein S4	hypothetical protein	PF00163.14|Ribosomal_S4;PF01479.20|S4;	2.7718e-05	0.0000	59	N	107560	818340	35000	47247000	20288000	24952000	35000	35000	35000	8214500	1682600	3261200	-1.61971	-2.93568
LLOJ004825	ribosomal protein S27 [	hypothetical protein	PF01667.12|Ribosomal_S27e;	0.0019437	0.4452	64	N	744470	802690	576350	12934000	35000	35000	35000	35000	35000	35000	35000	35000	-4.41079	0
LLOJ001296	SH3 domain-binding protein 5	hypothetical protein	PF05276.9|SH3BP5;PF05276.9|SH3BP5;PF05276.9|SH3BP5;	0.0018173	0.0000	54	N	77088000	125640000	71861000	154570000	23895000	20722000	3610400	3627900	4449000	3968800	12988000	12817000	-4.4093	-0.89865
LLOJ007718	acetyl-coenzyme A synthetase	hypothetical protein	PF00501.23|AMP-binding;PF13193.1|AMP-binding_C;	0.0064135	0.0000	31	N	35000	2770100	3050600	35000	6805400	8878600	35000	35000	4392000	35000	35000	35000	-6.30644	-7.60318
LLOJ000837	tropomyosin	hypothetical protein	PF00261.15|Tropomyosin;	9.3651e-09	0.1604	39	N	6197400	7918600	7047100	26528000	21371000	24466000	14916000	35000	35000	12790000	10050000	35000	-7.65353	-1.28358
