# Supplementary material for: Identification of Secreted Proteins Involved in Nonspecific dsRNA-Mediated Lutzomyia longipalpis LL5 Cell Antiviral Response
Source: Viruses. 2018 Jan 18;10(1):43. doi: 10.3390/v10010043 (PMC5795456; doi:10.3390/v10010043)
Supplement: Supplementary file 1 [file viruses-10-00043-s001.zip › supplementary tables revised/S2 Table Interactome - revised.xlsx]

## Sheet: 271
Table S3: Color code symbols and description of the secreted proteins identified in STRING database present in interactome Figure 1A
node symbol	protein lables	protein description
	FKBP4	FK506 binding protein 4, 59kDa; Immunophilin protein with PPIase and co-chaperone activities (By similarity). Component of unligated steroid receptors heterocomplexes through interaction with heat-shock protein 90 (HSP90). May play a role in the intracellular trafficking of heterooligomeric forms of steroid hormone receptors between cytoplasm and nuclear compartments (By similarity). The isomeras…
	PSMA4	proteasome (prosome, macropain) subunit, alpha type, 4; The proteasome is a multicatalytic proteinase complex which is characterized by its ability to cleave peptides with Arg, Phe, Tyr, Leu, and Glu adjacent to the leaving group at neutral or slightly basic pH. The proteasome has an ATP-dependent proteolytic activity (By similarity) (261 aa)
	RPS5	ribosomal protein S5 (204 aa)
	GSTT2	glutathione S-transferase theta 2; Conjugation of reduced glutathione to a wide number of exogenous and endogenous hydrophobic electrophiles. Has a sulfatase activity (244 aa)
	EIF3D	eukaryotic translation initiation factor 3, subunit D; Component of the eukaryotic translation initiation factor 3 (eIF-3) complex, which is required for several steps in the initiation of protein synthesis. The eIF-3 complex associates with the 40S ribosome and facilitates the recruitment of eIF-1, eIF-1A, eIF-2-GTP-methionyl-tRNAi and eIF-5 to form the 43S preinitiation complex (43S PIC). The e…
	ADSL	adenylosuccinate lyase; Catalyzes two non-sequential steps in de novo AMP synthesis- converts (S)-2-(5-amino-1-(5-phospho-D- ribosyl)imidazole-4-carboxamido)succinate (SAICAR) to fumarate plus 5-amino-1-(5-phospho-D-ribosyl)imidazole-4-carboxamide, and thereby also contributes to de novo IMP synthesis, and converts succinyladenosine monophosphate (SAMP) to AMP and fumarate (484 aa)
	ST13	suppression of tumorigenicity 13 (colon carcinoma) (Hsp70 interacting protein); One HIP oligomer binds the ATPase domains of at least two HSC70 molecules dependent on activation of the HSC70 ATPase by HSP40. Stabilizes the ADP state of HSC70 that has a high affinity for substrate protein. Through its own chaperone activity, it may contribute to the interaction of HSC70 with various target protein…
	PSMA3	proteasome (prosome, macropain) subunit, alpha type, 3; The proteasome is a multicatalytic proteinase complex which is characterized by its ability to cleave peptides with Arg, Phe, Tyr, Leu, and Glu adjacent to the leaving group at neutral or slightly basic pH. The proteasome has an ATP-dependent proteolytic activity. Binds to the C-terminus of CDKN1A and thereby mediates its degradation. Negati…
	AHCY	adenosylhomocysteinase; Adenosylhomocysteine is a competitive inhibitor of S- adenosyl-L-methionine-dependent methyl transferase reactions; therefore adenosylhomocysteinase may play a key role in the control of methylations via regulation of the intracellular concentration of adenosylhomocysteine (432 aa)
	MYL12A	myosin, light chain 12A, regulatory, non-sarcomeric; Myosin regulatory subunit that plays an important role in regulation of both smooth muscle and nonmuscle cell contractile activity via its phosphorylation. Implicated in cytokinesis, receptor capping, and cell locomotion (By similarity) (171 aa)
	IDH3G	isocitrate dehydrogenase 3 (NAD+) gamma (393 aa)
	MMP15	matrix metallopeptidase 15 (membrane-inserted); Endopeptidase that degrades various components of the extracellular matrix. May activate progelatinase A (669 aa)
	PLA2G15	phospholipase A2, group XV; Has transacylase and calcium-independent phospholipase A2 activity. Catalyzes the formation of 1-O-acyl-N- acetylsphingosine and the concomitant release of a lyso- phospholipid (By similarity). May have weak lysophospholipase activity (412 aa)
	CPQ	carboxypeptidase Q; Carboxypeptidase that may play an important role in the hydrolysis of circulating peptides. Catalyzes the hydrolysis of dipeptides with unsubstituted terminals into amino acids. May play a role in the liberation of thyroxine hormone from its thyroglobulin (Tg) precursor (472 aa)
	EIF3E	eukaryotic translation initiation factor 3, subunit E; Component of the eukaryotic translation initiation factor 3 (eIF-3) complex, which is required for several steps in the initiation of protein synthesis. The eIF-3 complex associates with the 40S ribosome and facilitates the recruitment of eIF-1, eIF-1A, eIF-2-GTP-methionyl-tRNAi and eIF-5 to form the 43S preinitiation complex (43S PIC). The e…
	CDC37	cell division cycle 37 homolog (S. cerevisiae); Co-chaperone that binds to numerous kinases and promotes their interaction with the Hsp90 complex, resulting in stabilization and promotion of their activity (378 aa)
	LAMB1	laminin, beta 1; Binding to cells via a high affinity receptor, laminin is thought to mediate the attachment, migration and organization of cells into tissues during embryonic development by interacting with other extracellular matrix components (1786 aa)
	PDAP1	PDGFA associated protein 1; Enhances PDGFA-stimulated cell growth in fibroblasts, but inhibits the mitogenic effect of PDGFB (By similarity) (181 aa)
	PLOD3	procollagen-lysine, 2-oxoglutarate 5-dioxygenase 3; Forms hydroxylysine residues in -Xaa-Lys-Gly- sequences in collagens. These hydroxylysines serve as sites of attachment for carbohydrate units and are essential for the stability of the intermolecular collagen cross-links (738 aa)
	PSMA2	proteasome (prosome, macropain) subunit, alpha type, 2; The proteasome is a multicatalytic proteinase complex which is characterized by its ability to cleave peptides with Arg, Phe, Tyr, Leu, and Glu adjacent to the leaving group at neutral or slightly basic pH. The proteasome has an ATP-dependent proteolytic activity. PSMA2 may have a potential regulatory effect on another component(s) of the pr…
	PSMB3	proteasome (prosome, macropain) subunit, beta type, 3; The proteasome is a multicatalytic proteinase complex which is characterized by its ability to cleave peptides with Arg, Phe, Tyr, Leu, and Glu adjacent to the leaving group at neutral or slightly basic pH. The proteasome has an ATP-dependent proteolytic activity (205 aa)
	MANBA	mannosidase, beta A, lysosomal; Exoglycosidase that cleaves the single beta-linked mannose residue from the non-reducing end of all N-linked glycoprotein oligosaccharides (879 aa)
	ZNF259	zinc finger protein 259; May be a signaling molecule that communicates mitogenic signals from the cytoplasm to the nucleus (459 aa)
	HSPA8	heat shock 70kDa protein 8; Acts as a repressor of transcriptional activation. Inhibits the transcriptional coactivator activity of CITED1 on Smad-mediated transcription. Chaperone. Component of the PRP19- CDC5L complex that forms an integral part of the spliceosome and is required for activating pre-mRNA splicing. May have a scaffolding role in the spliceosome assembly as it contacts all other c…
	LTA4H	leukotriene A4 hydrolase; Epoxide hydrolase that catalyzes the final step in the biosynthesis of the proinflammatory mediator leukotriene B4. Has also aminopeptidase activity (611 aa)
	GAPDH	glyceraldehyde-3-phosphate dehydrogenase; Has both glyceraldehyde-3-phosphate dehydrogenase and nitrosylase activities, thereby playing a role in glycolysis and nuclear functions, respectively. Participates in nuclear events including transcription, RNA transport, DNA replication and apoptosis. Nuclear functions are probably due to the nitrosylase activity that mediates cysteine S-nitrosylation o…
	TPI1	triosephosphate isomerase 1 (286 aa)
	GCLC	glutamate-cysteine ligase, catalytic subunit (637 aa)
	RPS12	ribosomal protein S12 (132 aa)
	PTK7	PTK7 protein tyrosine kinase 7 (1070 aa)
	SPARC	secreted protein, acidic, cysteine-rich (osteonectin); Appears to regulate cell growth through interactions with the extracellular matrix and cytokines. Binds calcium and copper, several types of collagen, albumin, thrombospondin, PDGF and cell membranes. There are two calcium binding sites; an acidic domain that binds 5 to 8 Ca(2+) with a low affinity and an EF-hand loop that binds a Ca(2+) ion …
	SKP1	S-phase kinase-associated protein 1; Essential component of the SCF (SKP1-CUL1-F-box protein) ubiquitin ligase complex, which mediates the ubiquitination of proteins involved in cell cycle progression, signal transduction and transcription. In the SCF complex, serves as an adapter that links the F-box protein to CUL1. The functional specificity of the SCF complex depends on the F-box protein as s…
	MAPRE3	microtubule-associated protein, RP/EB family, member 3; Binds to the plus end of microtubules and regulates the dynamics of the microtubule cytoskeleton. Promotes microtubule growth. May be involved in spindle function by stabilizing microtubules and anchoring them at centrosomes. May play a role in cell migration (By similarity) (281 aa)
	FAHD2A	fumarylacetoacetate hydrolase domain containing 2A; May have hydrolase activity (By similarity) (314 aa)
	ENO1	enolase 1, (alpha) (434 aa)
	SARS	seryl-tRNA synthetase; Catalyzes the attachment of serine to tRNA(Ser). Is also probably able to aminoacylate tRNA(Sec) with serine, to form the misacylated tRNA L-seryl-tRNA(Sec), which will be further converted into selenocysteinyl-tRNA(Sec) (514 aa)
	CTSD	cathepsin D; Acid protease active in intracellular protein breakdown. Involved in the pathogenesis of several diseases such as breast cancer and possibly Alzheimer disease (412 aa)
	EEF1B2	eukaryotic translation elongation factor 1 beta 2; EF-1-beta and EF-1-delta stimulate the exchange of GDP bound to EF-1-alpha to GTP (225 aa)
	CAT	catalase; Occurs in almost all aerobically respiring organisms and serves to protect cells from the toxic effects of hydrogen peroxide. Promotes growth of cells including T-cells, B-cells, myeloid leukemia cells, melanoma cells, mastocytoma cells and normal and transformed fibroblast cells (527 aa)
	PEPD	peptidase D (493 aa)
	UROD	uroporphyrinogen decarboxylase; Catalyzes the decarboxylation of four acetate groups of uroporphyrinogen-III to yield coproporphyrinogen-III (367 aa)
	HSPA2	heat shock 70kDa protein 2; In cooperation with other chaperones, Hsp70s stabilize preexistent proteins against aggregation and mediate the folding of newly translated polypeptides in the cytosol as well as within organelles. These chaperones participate in all these processes through their ability to recognize nonnative conformations of other proteins. They bind extended peptide segments with a …
	VIL1	villin 1; Epithelial cell-specific Ca(2+)-regulated actin- modifying protein that modulates the reorganization of microvillar actin filaments. Plays a role in the actin nucleation, actin filament bundle assembly, actin filament capping and severing. Binds phosphatidylinositol 4,5-bisphosphate (PIP2) and lysophosphatidic acid (LPA); binds LPA with higher affinity than PIP2. Binding to LPA increase…
	TXNDC17	thioredoxin domain containing 17; Disulfide reductase. May participate in various redox reactions through the reversible oxidation of its active center dithiol to a disulfide and catalyze dithiol-disulfide exchange reactions. Modulates TNF-alpha signaling and NF-kappa-B activation. Has peroxidase activity and may contribute to the elimination of cellular hydrogen peroxide (123 aa)
	DHRS11	dehydrogenase/reductase (SDR family) member 11 (260 aa)
	ESYT2	extended synaptotagmin-like protein 2 (893 aa)
	PXDN	peroxidasin homolog (Drosophila); Displays low peroxidase activity and is likely to participate in H(2)O(2) metabolism and peroxidative reactions in the cardiovascular system. Plays a role in extracellular matrix formation (1479 aa)
	LAMA5	laminin, alpha 5; Binding to cells via a high affinity receptor, laminin is thought to mediate the attachment, migration and organization of cells into tissues during embryonic development by interacting with other extracellular matrix components (3695 aa)
	RGN	regucalcin (senescence marker protein-30); Gluconolactonase with low activity towards other sugar lactones, including gulonolactone and galactonolactone. Can also hydrolyze diisopropyl phosphorofluoridate and phenylacetate (in vitro). Calcium-binding protein. Modulates Ca(2+) signaling, and Ca(2+)-dependent cellular processes and enzyme activities (By similarity) (299 aa)
	ACSS2	acyl-CoA synthetase short-chain family member 2; Activates acetate so that it can be used for lipid synthesis or for energy generation (714 aa)
	ACLY	ATP citrate lyase; ATP citrate-lyase is the primary enzyme responsible for the synthesis of cytosolic acetyl-CoA in many tissues. Has a central role in de novo lipid synthesis. In nervous tissue it may be involved in the biosynthesis of acetylcholine (1101 aa)
	EIF2S1	eukaryotic translation initiation factor 2, subunit 1 alpha, 35kDa; Functions in the early steps of protein synthesis by forming a ternary complex with GTP and initiator tRNA. This complex binds to a 40S ribosomal subunit, followed by mRNA binding to form a 43S preinitiation complex. Junction of the 60S ribosomal subunit to form the 80S initiation complex is preceded by hydrolysis of the GTP boun…
	NARS	asparaginyl-tRNA synthetase (548 aa)
	CD63	CD63 molecule; This antigen is associated with early stages of melanoma tumor progression. May play a role in growth regulation (238 aa)
	CCT7	chaperonin containing TCP1, subunit 7 (eta); Molecular chaperone; assists the folding of proteins upon ATP hydrolysis. Known to play a role, in vitro, in the folding of actin and tubulin (By similarity) (543 aa)
	LAMC1	laminin, gamma 1 (formerly LAMB2); Binding to cells via a high affinity receptor, laminin is thought to mediate the attachment, migration and organization of cells into tissues during embryonic development by interacting with other extracellular matrix components (1609 aa)
	HINT2	histidine triad nucleotide binding protein 2; Hydrolase probably involved in steroid biosynthesis. May play a role in apoptosis. Has adenosine phosphoramidase activity (163 aa)
	SORL1	sortilin-related receptor, L(DLR class) A repeats containing; Likely to be a multifunctional endocytic receptor, that may be implicated in the uptake of lipoproteins and of proteases. Binds LDL, the major cholesterol-carrying lipoprotein of plasma, and transports it into cells by endocytosis. Binds the receptor- associated protein (RAP). Could play a role in cell-cell interaction (2214 aa)
	ADAM10	ADAM metallopeptidase domain 10; Cleaves the membrane-bound precursor of TNF-alpha at ’76-Ala-|-Val-77’ to its mature soluble form. Responsible for the proteolytical release of soluble JAM3 from endothelial cells surface. Responsible for the proteolytic release of several other cell-surface proteins, including heparin-binding epidermal growth- like factor, ephrin-A2 and for constitutive and regul…
	SSB	Sjogren syndrome antigen B (autoantigen La); Binds to the 3’ poly(U) terminii of nascent RNA polymerase III transcripts, protecting them from exonuclease digestion and facilitating their folding and maturation (408 aa)
	HEXB	hexosaminidase B (beta polypeptide); Responsible for the degradation of GM2 gangliosides, and a variety of other molecules containing terminal N-acetyl hexosamines, in the brain and other tissues (556 aa)
	PSMA6	proteasome (prosome, macropain) subunit, alpha type, 6; The proteasome is a multicatalytic proteinase complex which is characterized by its ability to cleave peptides with Arg, Phe, Tyr, Leu, and Glu adjacent to the leaving group at neutral or slightly basic pH. The proteasome has an ATP-dependent proteolytic activity (By similarity) (246 aa)
	IPO5	importin 5; Functions in nuclear protein import as nuclear transport receptor. Serves as receptor for nuclear localization signals (NLS) in cargo substrates. Is thought to mediate docking of the importin/substrate complex to the nuclear pore complex (NPC) through binding to nucleoporin and the complex is subsequently translocated through the pore by an energy requiring, Ran- dependent mechanism. …
	AARS	alanyl-tRNA synthetase; Catalyzes the attachment of alanine to tRNA(Ala) in a two-step reaction- alanine is first activated by ATP to form Ala- AMP and then transferred to the acceptor end of tRNA(Ala). Also edits incorrectly charged tRNA(Ala) via its editing domain (By similarity) (968 aa)
	PTGES3	prostaglandin E synthase 3 (cytosolic); Molecular chaperone that localizes to genomic response elements in a hormone-dependent manner and disrupts receptor- mediated transcriptional activation, by promoting disassembly of transcriptional regulatory complexes (160 aa)
	EIF4B	eukaryotic translation initiation factor 4B; Required for the binding of mRNA to ribosomes. Functions in close association with EIF4-F and EIF4-A. Binds near the 5’- terminal cap of mRNA in presence of EIF-4F and ATP. Promotes the ATPase activity and the ATP-dependent RNA unwinding activity of both EIF4-A and EIF4-F (611 aa)
	PSMB1	proteasome (prosome, macropain) subunit, beta type, 1; The proteasome is a multicatalytic proteinase complex which is characterized by its ability to cleave peptides with Arg, Phe, Tyr, Leu, and Glu adjacent to the leaving group at neutral or slightly basic pH. The proteasome has an ATP-dependent proteolytic activity (By similarity) (241 aa)
	COTL1	coactosin-like 1 (Dictyostelium); Binds to F-actin in a calcium-independent manner. Has no direct effect on actin depolymerization. Acts as a chaperone for ALOX5 (5LO), influencing both its stability and activity in leukotrienes synthesis (142 aa)
	SIPA1L2	signal-induced proliferation-associated 1 like 2 (1722 aa)
	CNPY4	canopy 4 homolog (zebrafish); Plays a role in the regulation of the cell surface expression of TLR4 (248 aa)
	NUCB1	nucleobindin 1; Major calcium-binding protein of the Golgi. May have a role in calcium homeostasis (By similarity) (461 aa)
	ARCN1	archain 1; The coatomer is a cytosolic protein complex that binds to dilysine motifs and reversibly associates with Golgi non- clathrin-coated vesicles, which further mediate biosynthetic protein transport from the ER, via the Golgi up to the trans Golgi network. Coatomer complex is required for budding from Golgi membranes, and is essential for the retrograde Golgi-to-ER transport of dilysine-ta…
	LCT	lactase; LPH splits lactose in the small intestine (1927 aa)
	PDCD6	programmed cell death 6; Calcium-binding protein required for T-cell receptor-, Fas-, and glucocorticoid-induced cell death. May mediate Ca(2+)- regulated signals along the death pathway (By similarity). Calcium-dependent adapter necessary for the association between PDCD6IP and TSG101. Interaction with DAPK1 can accelerate apoptotic cell death by increasing caspase-3 activity (191 aa)
	ANXA11	annexin A11; Binds specifically to calcyclin in a calcium-dependent manner (By similarity). Required for midbody formation and completion of the terminal phase of cytokinesis (505 aa)
	PMM2	phosphomannomutase 2; Involved in the synthesis of the GDP-mannose and dolichol-phosphate-mannose required for a number of critical mannosyl transfer reactions (By similarity) (246 aa)
	CLTC	clathrin, heavy chain (Hc); Clathrin is the major protein of the polyhedral coat of coated pits and vesicles. Two different adapter protein complexes link the clathrin lattice either to the plasma membrane or to the trans-Golgi network (1675 aa)
	MYH10	myosin, heavy chain 10, non-muscle; Cellular myosin that appears to play a role in cytokinesis, cell shape, and specialized functions such as secretion and capping. Involved with LARP6 in the stabilization of type I collagen mRNAs for CO1A1 and CO1A2 (1976 aa)
	ARHGDIA	Rho GDP dissociation inhibitor (GDI) alpha; Regulates the GDP/GTP exchange reaction of the Rho proteins by inhibiting the dissociation of GDP from them, and the subsequent binding of GTP to them. In glioma cells, inhibits cell migration and invasion by mediating the signals of SEMA5A and PLXNB3 that lead to inactivation of RAC1 (By similarity) (204 aa)
	SOD1	superoxide dismutase 1, soluble; Destroys radicals which are normally produced within the cells and which are toxic to biological systems (By similarity) (154 aa)
	RPS11	ribosomal protein S11 (158 aa)
	PGD	phosphogluconate dehydrogenase; Catalyzes the oxidative decarboxylation of 6- phosphogluconate to ribulose 5-phosphate and CO(2), with concomitant reduction of NADP to NADPH (By similarity) (483 aa)
	TINAGL1	tubulointerstitial nephritis antigen-like 1; May be implicated in the adrenocortical zonation and in mechanisms for repressing the CYP11B1 gene expression in adrenocortical cells. This is a non catalytic peptidase C1 family protein (By similarity) (467 aa)
	HMCN1	hemicentin 1 (5635 aa)
	SETDB1	SET domain, bifurcated 1; Histone methyltransferase that specifically trimethylates ’Lys-9’ of histone H3. H3 ’Lys-9’ trimethylation represents a specific tag for epigenetic transcriptional repression by recruiting HP1 (CBX1, CBX3 and/or CBX5) proteins to methylated histones. Mainly functions in euchromatin regions, thereby playing a central role in the silencing of euchromatic genes. H3 ’Lys-9’ …
	TAGLN3	transgelin 3 (199 aa)
	ATP6V1A	ATPase, H+ transporting, lysosomal 70kDa, V1 subunit A; Catalytic subunit of the peripheral V1 complex of vacuolar ATPase. V-ATPase vacuolar ATPase is responsible for acidifying a variety of intracellular compartments in eukaryotic cells (617 aa)
	FTH1	ferritin, heavy polypeptide 1; Stores iron in a soluble, non-toxic, readily available form. Important for iron homeostasis. Has ferroxidase activity. Iron is taken up in the ferrous form and deposited as ferric hydroxides after oxidation. Also plays a role in delivery of iron to cells. Mediates iron uptake in capsule cells of the developing kidney (By similarity) (183 aa)
	ENOPH1	enolase-phosphatase 1; Bifunctional enzyme that catalyzes the enolization of 2,3-diketo-5-methylthiopentyl-1-phosphate (DK-MTP-1-P) into the intermediate 2-hydroxy-3-keto-5-methylthiopentenyl-1-phosphate (HK-MTPenyl-1-P), which is then dephosphorylated to form the acireductone 1,2-dihydroxy-3-keto-5-methylthiopentene (DHK- MTPene) (261 aa)
	CCT6A	chaperonin containing TCP1, subunit 6A (zeta 1); Molecular chaperone; assists the folding of proteins upon ATP hydrolysis. Known to play a role, in vitro, in the folding of actin and tubulin (531 aa)
	ATP6V1B2	ATPase, H+ transporting, lysosomal 56/58kDa, V1 subunit B2; Non-catalytic subunit of the peripheral V1 complex of vacuolar ATPase. V-ATPase is responsible for acidifying a variety of intracellular compartments in eukaryotic cells (511 aa)
	SERPINB3	serpin peptidase inhibitor, clade B (ovalbumin), member 3 (390 aa)
	AKR1B1	aldo-keto reductase family 1, member B1 (aldose reductase); Catalyzes the NADPH-dependent reduction of a wide variety of carbonyl-containing compounds to their corresponding alcohols with a broad range of catalytic efficiencies (316 aa)
	CLIC6	chloride intracellular channel 6; May insert into membranes and form chloride ion channels. May play a critical role in water-secreting cells, possibly through the regulation of chloride ion transport (By similarity) (686 aa)
	PSMB4	proteasome (prosome, macropain) subunit, beta type, 4; The proteasome is a multicatalytic proteinase complex which is characterized by its ability to cleave peptides with Arg, Phe, Tyr, Leu, and Glu adjacent to the leaving group at neutral or slightly basic pH. The proteasome has an ATP-dependent proteolytic activity. Mediates the lipopolysaccharide-induced signal macrophage proteasome (By simila…
	HK2	hexokinase 2 (917 aa)
	GSTT2B	glutathione S-transferase theta 2B (gene/pseudogene); Conjugation of reduced glutathione to a wide number of exogenous and endogenous hydrophobic electrophiles. Has a sulfatase activity (244 aa)
	PSME3	proteasome (prosome, macropain) activator subunit 3 (PA28 gamma; Ki); Subunit of the 11S REG-gamma (also called PA28-gamma) proteasome regulator, a doughnut-shaped homoheptamer which associates with the proteasome. 11S REG-gamma activates the trypsin-like catalytic subunit of the proteasome but inhibits the chymotrypsin-like and postglutamyl-preferring (PGPH) subunits. Facilitates the MDM2-p53/TP…
	HPGDS	hematopoietic prostaglandin D synthase; Bifunctional enzyme which catalyzes both the conversion of PGH2 to PGD2, a prostaglandin involved in smooth muscle contraction/relaxation and a potent inhibitor of platelet aggregation, and the conjugation of glutathione with a wide range of aryl halides and organic isothiocyanates. Also exhibits low glutathione-peroxidase activity towards cumene hydroperox…
	HNRPDL	heterogeneous nuclear ribonucleoprotein D-like; Acts as a transcriptional regulator. Promotes transcription repression. Promotes transcription activation in differentiated myotubes (By similarity). Binds to double- and single-stranded DNA sequences. Binds to the transcription suppressor CATR sequence of the COX5B promoter (By similarity). Binds with high affinity to RNA molecules that contain AU-…
	CCT3	chaperonin containing TCP1, subunit 3 (gamma); Molecular chaperone; assists the folding of proteins upon ATP hydrolysis. As part of the BBS/CCT complex may play a role in the assembly of BBSome, a complex involved in ciliogenesis regulating transports vesicles to the cilia. Known to play a role, in vitro, in the folding of actin and tubulin (545 aa)
	BMPER	BMP binding endothelial regulator; Inhibitor of bone morphogenetic protein (BMP) function, it may regulate BMP responsiveness of osteoblasts and chondrocytes (685 aa)
	HSPA9	heat shock 70kDa protein 9 (mortalin) (679 aa)
	PGAM2	phosphoglycerate mutase 2 (muscle); Interconversion of 3- and 2-phosphoglycerate with 2,3- bisphosphoglycerate as the primer of the reaction. Can also catalyze the reaction of EC 5.4.2.4 (synthase) and EC 3.1.3.13 (phosphatase), but with a reduced activity (253 aa)
	WDFY2	WD repeat and FYVE domain containing 2 (400 aa)
	CFL2	cofilin 2 (muscle); Controls reversibly actin polymerization and depolymerization in a pH-sensitive manner. It has the ability to bind G- and F-actin in a 1-1 ratio of cofilin to actin. It is the major component of intranuclear and cytoplasmic actin rods (By similarity) (166 aa)
	CCT2	chaperonin containing TCP1, subunit 2 (beta); Molecular chaperone; assists the folding of proteins upon ATP hydrolysis. As part of the BBS/CCT complex may play a role in the assembly of BBSome, a complex involved in ciliogenesis regulating transports vesicles to the cilia. Known to play a role, in vitro, in the folding of actin and tubulin (535 aa)
	PPIB	peptidylprolyl isomerase B (cyclophilin B); PPIases accelerate the folding of proteins. It catalyzes the cis-trans isomerization of proline imidic peptide bonds in oligopeptides (216 aa)
	YWHAB	tyrosine 3-monooxygenase/tryptophan 5-monooxygenase activation protein, beta polypeptide; Adapter protein implicated in the regulation of a large spectrum of both general and specialized signaling pathways. Binds to a large number of partners, usually by recognition of a phosphoserine or phosphothreonine motif. Binding generally results in the modulation of the activity of the binding partner. Ne…
	PRDX2	peroxiredoxin 2; Involved in redox regulation of the cell. Reduces peroxides with reducing equivalents provided through the thioredoxin system. It is not able to receive electrons from glutaredoxin. May play an important role in eliminating peroxides generated during metabolism. Might participate in the signaling cascades of growth factors and tumor necrosis factor-alpha by regulating the intrace…
	PBK	PDZ binding kinase; Phosphorylates MAP kinase p38. Seems to be active only in mitosis. May also play a role in the activation of lymphoid cells. When phosphorylated, forms a complex with TP53, leading to TP53 destabilization and attenuation of G2/M checkpoint during doxorubicin-induced DNA damage (322 aa)
	PA2G4	proliferation-associated 2G4, 38kDa; May play a role in a ERBB3-regulated signal transduction pathway. Seems be involved in growth regulation. Acts a corepressor of the androgen receptor (AR) and is regulated by the ERBB3 ligand neuregulin-1/heregulin (HRG). Inhibits transcription of some E2F1-regulated promoters, probably by recruiting histone acetylase (HAT) activity. Binds RNA. Associates with…
	RPS9	ribosomal protein S9 (194 aa)
	HSPA4	heat shock 70kDa protein 4 (840 aa)
	HDAC3	histone deacetylase 3; Responsible for the deacetylation of lysine residues on the N-terminal part of the core histones (H2A, H2B, H3 and H4), and some other non-histone substrates. Histone deacetylation gives a tag for epigenetic repression and plays an important role in transcriptional regulation, cell cycle progression and developmental events. Histone deacetylases act via the formation of lar…
	ACHE	acetylcholinesterase (617 aa)
	STIP1	stress-induced-phosphoprotein 1; Mediates the association of the molecular chaperones HSC70 and HSP90 (HSPCA and HSPCB) (543 aa)
	PAM	peptidylglycine alpha-amidating monooxygenase (974 aa)
	KIF5B	kinesin family member 5B; Microtubule-dependent motor required for normal distribution of mitochondria and lysosomes (By similarity) (963 aa)
	QARS	glutaminyl-tRNA synthetase (775 aa)
	CANT1	calcium activated nucleotidase 1; Calcium-dependent nucleotidase with a preference for UDP. The order of activity with different substrates is UDP > GDP > UTP > GTP. Has very low activity towards ADP and even lower activity towards ATP. Does not hydrolyze AMP and GMP. Involved in proteoglycan synthesis (401 aa)
	EEF2	eukaryotic translation elongation factor 2; Catalyzes the GTP-dependent ribosomal translocation step during translation elongation. During this step, the ribosome changes from the pre-translocational (PRE) to the post- translocational (POST) state as the newly formed A-site-bound peptidyl-tRNA and P-site-bound deacylated tRNA move to the P and E sites, respectively. Catalyzes the coordinated move…
	H2AFV	H2A histone family, member V; Variant histone H2A which replaces conventional H2A in a subset of nucleosomes. Nucleosomes wrap and compact DNA into chromatin, limiting DNA accessibility to the cellular machineries which require DNA as a template. Histones thereby play a central role in transcription regulation, DNA repair, DNA replication and chromosomal stability. DNA accessibility is regulated …
	CYB5B	cytochrome b5 type B (outer mitochondrial membrane); Cytochrome b5 is a membrane bound hemoprotein which function as an electron carrier for several membrane bound oxygenases (By similarity) (150 aa)
	PHYHD1	phytanoyl-CoA dioxygenase domain containing 1 (297 aa)
	LGALS8	lectin, galactoside-binding, soluble, 8 (359 aa)
	C10orf2	chromosome 10 open reading frame 2; Involved in mitochondrial DNA (mtDNA) metabolism. Could function as an adenine nucleotide-dependent DNA helicase. Function inferred to be critical for lifetime maintenance of mtDNA integrity. In vitro, forms in combination with POLG, a processive replication machinery, which can use double-stranded DNA (dsDNA) as template to synthesize single-stranded DNA (ssDN…
	BANF1	barrier to autointegration factor 1; Plays fundamental roles in nuclear assembly, chromatin organization, gene expression and gonad development. May potently compress chromatin structure and be involved in membrane recruitment and chromatin decondensation during nuclear assembly. Contains 2 non-specific dsDNA-binding sites which may promote DNA cross-bridging. Exploited by retroviruses for inhibi…
	CTSF	cathepsin F; Thiol protease which is believed to participate in intracellular degradation and turnover of proteins. Has also been implicated in tumor invasion and metastasis (484 aa)
	HDLBP	high density lipoprotein binding protein; Appears to play a role in cell sterol metabolism. It may function to protect cells from over-accumulation of cholesterol (1268 aa)
	PABPC1	poly(A) binding protein, cytoplasmic 1; Binds the poly(A) tail of mRNA. May be involved in cytoplasmic regulatory processes of mRNA metabolism such as pre- mRNA splicing. Its function in translational initiation regulation can either be enhanced by PAIP1 or repressed by PAIP2. Can probably bind to cytoplasmic RNA sequences other than poly(A) in vivo. Involved in translationally coupled mRNA turno…
	GRINA	glutamate receptor, ionotropic, N-methyl D-aspartate-associated protein 1 (glutamate binding); Potential apoptotic regulator (371 aa)
	RPS15A	ribosomal protein S15a (130 aa)
	CPN2	carboxypeptidase N, polypeptide 2; The 83 kDa subunit binds and stabilizes the catalytic subunit at 37 degrees Celsius and keeps it in circulation. Under some circumstances it may be an allosteric modifier of the catalytic subunit (545 aa)
	PKM	pyruvate kinase, muscle (531 aa)
	CALR	calreticulin; Calcium-binding chaperone that promotes folding, oligomeric assembly and quality control in the endoplasmic reticulum (ER) via the calreticulin/calnexin cycle. This lectin interacts transiently with almost all of the monoglucosylated glycoproteins that are synthesized in the ER. Interacts with the DNA-binding domain of NR3C1 and mediates its nuclear export. Involved in maternal gene…
	TALDO1	transaldolase 1; Transaldolase is important for the balance of metabolites in the pentose-phosphate pathway (By similarity) (337 aa)
	RPLP2	ribosomal protein, large, P2; Plays an important role in the elongation step of protein synthesis (115 aa)
	HSPA5	heat shock 70kDa protein 5 (glucose-regulated protein, 78kDa); Probably plays a role in facilitating the assembly of multimeric protein complexes inside the ER (654 aa)
	METAP2	methionyl aminopeptidase 2; Removes the N-terminal methionine from nascent proteins. The catalytic activity of human METAP2 toward Met-Val peptides is consistently two orders of magnitude higher than that of METAP1, suggesting that it is responsible for processing proteins containing N-terminal Met-Val and Met-Thr sequences in vivo (478 aa)
	KARS	lysyl-tRNA synthetase; Catalyzes the specific attachment of an amino acid to its cognate tRNA in a 2 step reaction- the amino acid (AA) is first activated by ATP to form AA-AMP and then transferred to the acceptor end of the tRNA. When secreted, acts as a signaling molecule that induces immune response through the activation of monocyte/macrophages. Catalyzes the synthesis of diadenosine oligopho…
	CNDP2	CNDP dipeptidase 2 (metallopeptidase M20 family); Hydrolyzes a variety of dipeptides including L-carnosine but has a strong preference for Cys-Gly. Isoform 2 may be play a role as tumor suppressor in hepatocellular carcinoma (HCC) cells (475 aa)
	SRSF7	serine/arginine-rich splicing factor 7; Required for pre-mRNA splicing. Can also modulate alternative splicing in vitro. Represses the splicing of MAPT/Tau exon 10 (238 aa)
	TUBA3D	tubulin, alpha 3d; Tubulin is the major constituent of microtubules. It binds two moles of GTP, one at an exchangeable site on the beta chain and one at a non-exchangeable site on the alpha chain (By similarity) (450 aa)
	EIF4A2	eukaryotic translation initiation factor 4A2; ATP-dependent RNA helicase which is a subunit of the eIF4F complex involved in cap recognition and is required for mRNA binding to ribosome. In the current model of translation initiation, eIF4A unwinds RNA secondary structures in the 5’-UTR of mRNAs which is necessary to allow efficient binding of the small ribosomal subunit, and subsequent scanning …
	PAPL	Iron/zinc purple acid phosphatase-like protein (438 aa)
	SEP15	15 kDa selenoprotein isoform 1 precursor ; May be involved in redox reactions associated with the formation of disulfide bonds. May contribute to the quality control of protein folding in the endoplasmic reticulum (By similarity) (162 aa)
	GCFC1	GC-rich sequence DNA-binding factor 1 (917 aa)
	EEF1A1	eukaryotic translation elongation factor 1 alpha 1; This protein promotes the GTP-dependent binding of aminoacyl-tRNA to the A-site of ribosomes during protein biosynthesis. With PARP1 and TXK, forms a complex that acts as a T helper 1 (Th1) cell-specific transcription factor and binds the promoter of IFN-gamma to directly regulate its transcription, and is thus involved importantly in Th1 cytoki…
	TMPRSS9	transmembrane protease, serine 9; Serase-1 and serase-2 are serine proteases that hydrolyze the peptides N-t-Boc-Gln-Ala-Arg-AMC and N-t-Boc-Gln- Gly-Arg-AMC. In contrast, N-t-Boc-Ala-Phe-Lys-AMC and N-t-Boc-Ala- Pro-Ala-AMC are not significantly hydrolyzed (1059 aa)
	GLRX3	glutaredoxin 3; Critical negative regulator of cardiac hypertrophy and a positive inotropic regulator (By similarity). May play a role in regulating the function of the thioredoxin system. Does not posses any thyoredoxin activity since it lacks the conserved motif that is essential for catalytic activity (335 aa)
	EEF1G	eukaryotic translation elongation factor 1 gamma; Probably plays a role in anchoring the complex to other cellular components (437 aa)
	RBM8A	RNA binding motif protein 8A (174 aa)
	HIST2H3D	histone cluster 2, H3d (136 aa)
	HSP90AA1	heat shock protein 90kDa alpha (cytosolic), class A member 1; Molecular chaperone that promotes the maturation, structural maintenance and proper regulation of specific target proteins involved for instance in cell cycle control and signal transduction. Undergoes a functional cycle that is linked to its ATPase activity. This cycle probably induces conformational changes in the client proteins, th…
	EIF5A	eukaryotic translation initiation factor 5A; mRNA-binding protein involved in translation elongation. Has an important function at the level of mRNA turnover, probably acting downstream of decapping. Involved in actin dynamics and cell cycle progression, mRNA decay and probably in a pathway involved in stress response and maintenance of cell wall integrity. With syntenin SDCBP, functions as a reg…
	ALDOA	aldolase A, fructose-bisphosphate; Plays a key role in glycolysis and gluconeogenesis. In addition, may also function as scaffolding protein (By similarity) (364 aa)
	UBA1	ubiquitin-like modifier activating enzyme 1; Activates ubiquitin by first adenylating its C-terminal glycine residue with ATP, and thereafter linking this residue to the side chain of a cysteine residue in E1, yielding an ubiquitin- E1 thioester and free AMP (1058 aa)
	UGP2	UDP-glucose pyrophosphorylase 2; Plays a central role as a glucosyl donor in cellular metabolic pathways (508 aa)
	RPLP0	ribosomal protein, large, P0; Ribosomal protein P0 is the functional equivalent of E.coli protein L10 (By similarity) (317 aa)
	RPL7	ribosomal protein L7; Binds to G-rich structures in 28S rRNA and in mRNAs. Plays a regulatory role in the translation apparatus; inhibits cell-free translation of mRNAs (248 aa)
	GANAB	glucosidase, alpha; neutral AB; Cleaves sequentially the 2 innermost alpha-1,3-linked glucose residues from the Glc(2)Man(9)GlcNAc(2) oligosaccharide precursor of immature glycoproteins (966 aa)
	EPB41L3	erythrocyte membrane protein band 4.1-like 3; Critical growth regulator in the pathogenesis of meningiomas (1087 aa)
	TUBB4B	tubulin, beta 4B class IVb; Tubulin is the major constituent of microtubules. It binds two moles of GTP, one at an exchangeable site on the beta chain and one at a non-exchangeable site on the alpha chain (By similarity) (445 aa)
	CTSB	cathepsin B; Thiol protease which is believed to participate in intracellular degradation and turnover of proteins. Has also been implicated in tumor invasion and metastasis (339 aa)
	B3GALT5	UDP-Gal-betaGlcNAc beta 1,3-galactosyltransferase, polypeptide 5; Catalyzes the transfer of Gal to GlcNAc-based acceptors with a preference for the core3 O-linked glycan GlcNAc(beta1,3)GalNAc structure. Can use glycolipid LC3Cer as an efficient acceptor (310 aa)
	SERPINB4	serpin peptidase inhibitor, clade B (ovalbumin), member 4; May act as a protease inhibitor to modulate the host immune response against tumor cells (390 aa)
	CORO6	coronin 6 (472 aa)
	APOD	apolipoprotein D; APOD occurs in the macromolecular complex with lecithin- cholesterol acyltransferase. It is probably involved in the transport and binding of bilin. Appears to be able to transport a variety of ligands in a number of different contexts (189 aa)
	TPM4	tropomyosin 4 (284 aa)
	CTSL1	cathepsin L1; Important for the overall degradation of proteins in lysosomes (333 aa)
	PLSCR1	phospholipid scramblase 1; May mediate accelerated ATP-independent bidirectional transbilayer migration of phospholipids upon binding calcium ions that results in a loss of phospholipid asymmetry in the plasma membrane. May play a central role in the initiation of fibrin clot formation, in the activation of mast cells and in the recognition of apoptotic and injured cells by the reticuloendothelia…
	RPL27A	ribosomal protein L27a (148 aa)
	RPSA	ribosomal protein SA; Required for the assembly and/or stability of the 40S ribosomal subunit. Required for the processing of the 20S rRNA- precursor to mature 18S rRNA in a late step of the maturation of 40S ribosomal subunits. Also functions as a cell surface receptor for laminin. Plays a role in cell adhesion to the basement membrane and in the consequent activation of signaling transduction p…
	GPX4	glutathione peroxidase 4; Protects cells against membrane lipid peroxidation and cell death. Required for normal sperm development and male fertility. Could play a major role in protecting mammals from the toxicity of ingested lipid hydroperoxides. Essential for embryonic development. Protects from radiation and oxidative damage (By similarity) (197 aa)
	IPO4	importin 4; Functions in nuclear protein import as nuclear transport receptor. Serves as receptor for nuclear localization signals (NLS) in cargo substrates. Is thought to mediate docking of the importin/substrate complex to the nuclear pore complex (NPC) through binding to nucleoporin and the complex is subsequently translocated through the pore by an energy requiring, Ran- dependent mechanism. …
	SND1	staphylococcal nuclease and tudor domain containing 1; Functions as a bridging factor between STAT6 and the basal transcription factor. Plays a role in PIM1 regulation of MYB activity. Functions as a transcriptional coactivator for the Epstein-Barr virus nuclear antigen 2 (EBNA2) (910 aa)
	RPS10	ribosomal protein S10; Component of the 40S ribosomal subunit (165 aa)
	CALM1	calmodulin 1 (phosphorylase kinase, delta) (149 aa)
	ACTB	actin, beta (375 aa)
	GMFB	glia maturation factor, beta; This protein causes differentiation of brain cells, stimulation of neural regeneration, and inhibition of proliferation of tumor cells (142 aa)
	VCP	valosin containing protein; Necessary for the fragmentation of Golgi stacks during mitosis and for their reassembly after mitosis. Involved in the formation of the transitional endoplasmic reticulum (tER). The transfer of membranes from the endoplasmic reticulum to the Golgi apparatus occurs via 50-70 nm transition vesicles which derive from part-rough, part-smooth transitional elements of the en…
	MSN	moesin; Probably involved in connections of major cytoskeletal structures to the plasma membrane. May inhibit herpes simplex virus 1 infection at an early stage (577 aa)
	EIF3B	eukaryotic translation initiation factor 3, subunit B; Component of the eukaryotic translation initiation factor 3 (eIF-3) complex, which is required for several steps in the initiation of protein synthesis. The eIF-3 complex associates with the 40S ribosome and facilitates the recruitment of eIF-1, eIF-1A, eIF-2-GTP-methionyl-tRNAi and eIF-5 to form the 43S preinitiation complex (43S PIC). The e…
	GUK1	guanylate kinase 1; Essential for recycling GMP and indirectly, cGMP (241 aa)
	EPRS	glutamyl-prolyl-tRNA synthetase (1512 aa)
	CHIT1	chitinase 1 (chitotriosidase) (466 aa)
	SERPINC1	serpin peptidase inhibitor, clade C (antithrombin), member 1 (464 aa)
	PEX19	peroxisomal biogenesis factor 19; Necessary for early peroxisomal biogenesis. Acts both as a cytosolic chaperone and as an import receptor for peroxisomal membrane proteins (PMPs). Binds and stabilizes newly synthesized PMPs in the cytoplasm by interacting with their hydrophobic membrane-spanning domains, and targets them to the peroxisome membrane by binding to the integral membrane protein PEX3…
	FABP7	fatty acid binding protein 7, brain; B-FABP could be involved in the transport of a so far unknown hydrophobic ligand with potential morphogenic activity during CNS development. It is required for the establishment of the radial glial fiber system in developing brain, a system that is necessary for the migration of immature neurons to establish cortical layers (By similarity) (132 aa)
	RPS27	ribosomal protein S27 (84 aa)
	MAP3K7	mitogen-activated protein kinase kinase kinase 7 (606 aa)
	SH3BGRL2	SH3 domain binding glutamic acid-rich protein like 2 (107 aa)
	GCLM	glutamate-cysteine ligase, modifier subunit (274 aa)
	RPL5	ribosomal protein L5; Required for rRNA maturation and formation of the 60S ribosomal subunits. This protein binds 5S RNA (297 aa)
	GOT1	glutamic-oxaloacetic transaminase 1, soluble (aspartate aminotransferase 1); Biosynthesis of L-glutamate from L-aspartate or L- cysteine. Important regulator of levels of glutamate, the major excitatory neurotransmitter of the vertebrate central nervous system. Acts as a scavenger of glutamate in brain neuroprotection. The aspartate aminotransferase activity is involved in hepatic glucose synthes…
	PIGK	phosphatidylinositol glycan anchor biosynthesis, class K; Mediates GPI anchoring in the endoplasmic reticulum, by replacing a protein’s C-terminal GPI attachment signal peptide with a pre-assembled GPI. During this transamidation reaction, the GPI transamidase forms a carbonyl intermediate with the substrate protein (395 aa)
	SERBP1	SERPINE1 mRNA binding protein 1 (408 aa)
	PFDN4	prefoldin subunit 4; Binds specifically to cytosolic chaperonin (c-CPN) and transfers target proteins to it. Binds to nascent polypeptide chain and promotes folding in an environment in which there are many competing pathways for nonnative proteins (134 aa)
	CMPK1	cytidine monophosphate (UMP-CMP) kinase 1, cytosolic; Catalyzes the phosphorylation of pyrimidine nucleoside monophosphates at the expense of ATP. Plays an important role in de novo pyrimidine nucleotide biosynthesis. Has preference for UMP and CMP as phosphate acceptors (228 aa)
	COL4A6	collagen, type IV, alpha 6 (1691 aa)
	CAP1	CAP, adenylate cyclase-associated protein 1 (yeast); Directly regulates filament dynamics and has been implicated in a number of complex developmental and morphological processes, including mRNA localization and the establishment of cell polarity (475 aa)
	PSMB2	proteasome (prosome, macropain) subunit, beta type, 2; The proteasome is a multicatalytic proteinase complex which is characterized by its ability to cleave peptides with Arg, Phe, Tyr, Leu, and Glu adjacent to the leaving group at neutral or slightly basic pH. The proteasome has an ATP-dependent proteolytic activity. This subunit has a trypsin-like activity (201 aa)
	PGK1	phosphoglycerate kinase 1; In addition to its role as a glycolytic enzyme, it seems that PGK-1 acts as a polymerase alpha cofactor protein (primer recognition protein) (417 aa)
	GLO1	glyoxalase I; Catalyzes the conversion of hemimercaptal, formed from methylglyoxal and glutathione, to S-lactoylglutathione. Involved in the regulation of TNF-induced transcriptional activity of NF- kappa-B (184 aa)
	YARS	tyrosyl-tRNA synthetase; Catalyzes the attachment of tyrosine to tRNA(Tyr) in a two-step reaction- tyrosine is first activated by ATP to form Tyr- AMP and then transferred to the acceptor end of tRNA(Tyr) (By similarity) (528 aa)
	RPS4X	ribosomal protein S4, X-linked (263 aa)
	RCC1	regulator of chromosome condensation 1; Guanine-nucleotide releasing factor that promotes the exchange of Ran-bound GDP by GTP. Involved in the regulation of onset of chromosome condensation in the S phase. Binds both to the nucleosomes and double-stranded DNA. RCC1-Ran complex (together with other proteins) acts as a component of a signal transmission pathway that detects unreplicated DNA. Plays…
	TXN	thioredoxin; Participates in various redox reactions through the reversible oxidation of its active center dithiol to a disulfide and catalyzes dithiol-disulfide exchange reactions. Plays a role in the reversible S-nitrosylation of cysteine residues in target proteins, and thereby contributes to the response to intracellular nitric oxide. Nitrosylates the active site Cys of CASP3 in response to n…
	RPL11	ribosomal protein L11; Binds to 5S ribosomal RNA (By similarity). Required for rRNA maturation and formation of the 60S ribosomal subunits. Promotes nucleolar location of PML (By similarity) (178 aa)
	IARS	isoleucyl-tRNA synthetase (1262 aa)
	VARS	valyl-tRNA synthetase (1264 aa)
	CTTN	cortactin; Contributes to the organization of the actin cytoskeleton and cell structure. In complex with ABL1 and MYLK regulates cortical actin-based cytoskeletal rearrangement critical to sphingosine 1-phosphate (S1P)-mediated endothelial cell (EC) barrier enhancement. Plays a role in the regulation of cell migration. Plays a role in the invasiveness of cancer cells, and the formation of metasta…
	C10orf112	chromosome 10 open reading frame 112 (1486 aa)
	UCHL3	ubiquitin carboxyl-terminal esterase L3 (ubiquitin thiolesterase); Deubiquitinating enzyme (DUB) that controls levels of cellular ubiquitin through processing of ubiquitin precursors and ubiquitinated proteins. Thiol protease that recognizes and hydrolyzes a peptide bond at the C-terminal glycine of either ubiquitin or NEDD8. Has a 10-fold preference for Arg and Lys at position P3", and exhibits …
	ACBD7	acyl-CoA binding domain containing 7; Binds medium- and long-chain acyl-CoA esters (88 aa)
	MMEL1	membrane metallo-endopeptidase-like 1; Metalloprotease involved in sperm function, possibly by modulating the processes of fertilization and early embryonic development. Degrades a broad variety of small peptides with a preference for peptides shorter than 3 kDa containing neutral bulky aliphatic or aromatic amino acid residues. Shares the same substrate specificity with MME and cleaves peptides …
	REXO1L1	REX1, RNA exonuclease 1 homolog (S. cerevisiae)-like 1 (675 aa)
	PCNA	proliferating cell nuclear antigen; Auxiliary protein of DNA polymerase delta and is involved in the control of eukaryotic DNA replication by increasing the polymerase’s processibility during elongation of the leading strand. Induces a robust stimulatory effect on the 3’- 5’ exonuclease and 3’-phosphodiesterase, but not apurinic- apyrimidinic (AP) endonuclease, APEX2 activities. Has to be loaded …
	TBCA	tubulin folding cofactor A; Tubulin-folding protein; involved in the early step of the tubulin folding pathway (108 aa)
	BTF3	basic transcription factor 3; General transcription factor. BTF3 can form a stable complex with RNA polymerase II. Required for the initiation of transcription (206 aa)
	SERPINB9	serpin peptidase inhibitor, clade B (ovalbumin), member 9; Granzyme B inhibitor (376 aa)
	PFKP	phosphofructokinase, platelet; Catalyzes the third step of glycolysis, the phosphorylation of fructose-6-phosphate (F6P) by ATP to generate fructose-1,6-bisphosphate (FBP) and ADP (784 aa)
	FKBP1A	FK506 binding protein 1A, 12kDa; Keeps in an inactive conformation TGFBR1, the TGF-beta type I serine/threonine kinase receptor, preventing TGF-beta receptor activation in absence of ligand. Recruites SMAD7 to ACVR1B which prevents the association of SMAD2 and SMAD3 with the activin receptor complex, thereby blocking the activin signal. May modulate the RYR1 calcium channel activity. PPIases acce…
	SH3BP5	SH3-domain binding protein 5 (BTK-associated); Inhibits the auto- and transphosphorylation activity of BTK. Plays a negative regulatory role in BTK-related cytoplasmic signaling in B-cells. May be involved in BCR-induced apoptotic cell death (455 aa)
	ADAMTS7	ADAM metallopeptidase with thrombospondin type 1 motif, 7; Metalloprotease that may play a role in the degradation of COMP (1686 aa)
	GARS	glycyl-tRNA synthetase; Catalyzes the attachment of glycine to tRNA(Gly). Is also able produce diadenosine tetraphosphate (Ap4A), a universal pleiotropic signaling molecule needed for cell regulation pathways, by direct condensation of 2 ATPs (739 aa)
	RAN	RAN, member RAS oncogene family (216 aa)
	GALNT13	UDP-N-acetyl-alpha-D-galactosamine-polypeptide N-acetylgalactosaminyltransferase 13 (GalNAc-T13); Catalyzes the initial reaction in O-linked oligosaccharide biosynthesis, the transfer of an N-acetyl-D- galactosamine residue to a serine or threonine residue on the protein receptor. Has a much stronger activity than GALNT1 to transfer GalNAc to mucin peptides, such as Muc5Ac and Muc7. Able to glyco…
	ANXA4	annexin A4; Calcium/phospholipid-binding protein which promotes membrane fusion and is involved in exocytosis (By similarity) (321 aa)
	LIPF	lipase, gastric (408 aa)
	CCT4	chaperonin containing TCP1, subunit 4 (delta); Molecular chaperone; assists the folding of proteins upon ATP hydrolysis. As part of the BBS/CCT complex may play a role in the assembly of BBSome, a complex involved in ciliogenesis regulating transports vesicles to the cilia. Known to play a role, in vitro, in the folding of actin and tubulin (539 aa)
	AIMP1	aminoacyl tRNA synthetase complex-interacting multifunctional protein 1; Non-catalytic component of the multisynthase complex. Stimulates the catalytic activity of cytoplasmic arginyl-tRNA synthase. Binds tRNA. Possesses inflammatory cytokine activity. Negatively regulates TGF-beta signaling through stabilization of SMURF2 by binding to SMURF2 and inhibiting its SMAD7-mediated degradation. Involv…
	PSAP	prosaposin (524 aa)
	NAGA	N-acetylgalactosaminidase, alpha-; Removes terminal alpha-N-acetylgalactosamine residues from glycolipids and glycopeptides. Required for the breakdown of glycolipids (411 aa)
	RPS8	ribosomal protein S8 (208 aa)
	DNA2	DNA replication helicase 2 homolog (yeast); Key enzyme involved in DNA replication and DNA repair in nucleus and mitochondrion. Involved in Okazaki fragments processing by cleaving long flaps that escape FEN1- flaps that are longer than 27 nucleotides are coated by replication protein A complex (RPA), leading to recruit DNA2 which cleaves the flap until it is too short to bind RPA and becomes a s…
	OTOG	otogelin; Glycoprotein specific to acellular membranes of the inner ear. May be required for the anchoring of the otoconial membranes and cupulae to the underlying neuroepithelia in the vestibule. May be involved in the organization and/or stabilization of the fibrillar network that compose the tectorial membrane in the cochlea. May play a role in mechanotransduction processes (By similarity) (29…
	PAICS	phosphoribosylaminoimidazole carboxylase, phosphoribosylaminoimidazole succinocarboxamide synthetase (432 aa)
	TXNRD2	thioredoxin reductase 2 (524 aa)
	NCAM2	neural cell adhesion molecule 2; May play important roles in selective fasciculation and zone-to-zone projection of the primary olfactory axons (837 aa)
	MEGF11	multiple EGF-like-domains 11; May regulate the mosaic spacing of specific neuron subtypes in the retina through homotypic retinal neuron repulsion. Mosaics provide a mechanism to distribute each cell type evenly across the retina, ensuring that all parts of the visual field have access to a full set of processing elements (By similarity) (1044 aa)
	RPL23A	ribosomal protein L23a; This protein binds to a specific region on the 26S rRNA (By similarity) (156 aa)
	EEF1D	eukaryotic translation elongation factor 1 delta (guanine nucleotide exchange protein); Isoform 1- EF-1-beta and EF-1-delta stimulate the exchange of GDP bound to EF-1-alpha to GTP, regenerating EF-1- alpha for another round of transfer of aminoacyl-tRNAs to the ribosome (647 aa)
	BCAP31	B-cell receptor-associated protein 31; May play a role in anterograde transport of membrane proteins from the endoplasmic reticulum to the Golgi. May be involved in CASP8-mediated apoptosis (313 aa)
	GDI1	GDP dissociation inhibitor 1; Regulates the GDP/GTP exchange reaction of most Rab proteins by inhibiting the dissociation of GDP from them, and the subsequent binding of GTP to them (447 aa)
	PSMD13	proteasome (prosome, macropain) 26S subunit, non-ATPase, 13; Acts as a regulatory subunit of the 26S proteasome which is involved in the ATP-dependent degradation of ubiquitinated proteins (378 aa)
	GSPT1	G1 to S phase transition 1; Involved in translation termination in response to the termination codons UAA, UAG and UGA. Stimulates the activity of ERF1. Involved in regulation of mammalian cell growth. Component of the transient SURF complex which recruits UPF1 to stalled ribosomes in the context of nonsense-mediated decay (NMD) of mRNAs containing premature stop codons (637 aa)
	REXO1L11P	REX1, RNA exonuclease 1 homolog (S. cerevisiae)-like 11, pseudogene (675 aa)
	TKT	transketolase; Catalyzes the transfer of a two-carbon ketol group from a ketose donor to an aldose acceptor, via a covalent intermediate with the cofactor thiamine pyrophosphate (623 aa)
	BIRC8	baculoviral IAP repeat containing 8; Protects against apoptosis mediated by BAX (236 aa)
	AP2A2	adaptor-related protein complex 2, alpha 2 subunit; Component of the adaptor protein complex 2 (AP-2). Adaptor protein complexes function in protein transport via transport vesicles in different membrane traffic pathways. Adaptor protein complexes are vesicle coat components and appear to be involved in cargo selection and vesicle formation. AP-2 is involved in clathrin-dependent endocytosis in w…
	PSMA1	proteasome (prosome, macropain) subunit, alpha type, 1; The proteasome is a multicatalytic proteinase complex which is characterized by its ability to cleave peptides with Arg, Phe, Tyr, Leu, and Glu adjacent to the leaving group at neutral or slightly basic pH. The proteasome has an ATP-dependent proteolytic activity. Mediates the lipopolysaccharide-induced signal transduction in the macrophage …
	ZBTB8OS	zinc finger and BTB domain containing 8 opposite strand (179 aa)
	CALU	calumenin (323 aa)
	WDR1	WD repeat domain 1; Induces disassembly of actin filaments in conjunction with ADF/cofilin family proteins (By similarity) (606 aa)
	UBE2V2	ubiquitin-conjugating enzyme E2 variant 2; Has no ubiquitin ligase activity on its own. The UBE2V2/UBE2N heterodimer catalyzes the synthesis of non-canonical poly-ubiquitin chains that are linked through ’Lys-63’. This type of poly-ubiquitination does not lead to protein degradation by the proteasome. Mediates transcriptional activation of target genes. Plays a role in the control of progress thr…
	TENM2	teneurin transmembrane protein 2; Involved in neural development, regulating the establishment of proper connectivity within the nervous system. Promotes the formation of filopodia and enlarged growth cone in neuronal cells. Induces homophilic cell-cell adhesion (By similarity). May function as a cellular signal transducer (2774 aa)
	SLIT3	slit homolog 3 (Drosophila); May act as molecular guidance cue in cellular migration, and function may be mediated by interaction with roundabout homolog receptors (1523 aa)
	TPT1	tumor protein, translationally-controlled 1; Involved in calcium binding and microtubule stabilization (172 aa)
	RPS3	ribosomal protein S3 (243 aa)
	RPS13	ribosomal protein S13 (151 aa)
	EML2	echinoderm microtubule associated protein like 2; May modify the assembly dynamics of microtubules, such that microtubules are slightly longer, but more dynamic (By similarity) (796 aa)
	MYL6	myosin, light chain 6, alkali, smooth muscle and non-muscle; Regulatory light chain of myosin. Does not bind calcium (151 aa)
	RPL18	ribosomal protein L18 (188 aa)
	NACA	nascent polypeptide-associated complex alpha subunit; Prevents inappropriate targeting of non-secretory polypeptides to the endoplasmic reticulum (ER). Binds to nascent polypeptide chains as they emerge from the ribosome and blocks their interaction with the signal recognition particle (SRP), which normally targets nascent secretory peptides to the ER. Also reduces the inherent affinity of riboso…
	NPC2	Niemann-Pick disease, type C2; Intracellular cholesterol transporter which acts in concert with NPC1 and plays an important role in the egress of cholesterol from the endosomal/lysosomal compartment. Both NPC1 and NPC2 function as the cellular ’tag team duo’ (TTD) to catalyze the mobilization of cholesterol within the multivesicular environment of the late endosome (LE) to effect egress through t…
	TUBB3	tubulin, beta 3 class III; Tubulin is the major constituent of microtubules. It binds two moles of GTP, one at an exchangeable site on the beta chain and one at a non-exchangeable site on the alpha chain (By similarity) (797 aa)
	PDCD5	programmed cell death 5; May function in the process of apoptosis (125 aa)
	RPS15	ribosomal protein S15 (145 aa)
	RPS28	ribosomal protein S28 (69 aa)

## Sheet: 45
Table S3: Color code symbols and description of the secreted proteins with >2 fold change variation identified in STRING database
node symbol	protein lables	protein description
	FKBP4	FK506 binding protein 4, 59kDa; Immunophilin protein with PPIase and co-chaperone activities (By similarity). Component of unligated steroid receptors heterocomplexes through interaction with heat-shock protein 90 (HSP90). May play a role in the intracellular trafficking of heterooligomeric forms of steroid hormone receptors between cytoplasm and nuclear compartments (By similarity). The isomeras…
	GSTT2	glutathione S-transferase theta 2; Conjugation of reduced glutathione to a wide number of exogenous and endogenous hydrophobic electrophiles. Has a sulfatase activity (244 aa)
	EIF3D	eukaryotic translation initiation factor 3, subunit D; Component of the eukaryotic translation initiation factor 3 (eIF-3) complex, which is required for several steps in the initiation of protein synthesis. The eIF-3 complex associates with the 40S ribosome and facilitates the recruitment of eIF-1, eIF-1A, eIF-2-GTP-methionyl-tRNAi and eIF-5 to form the 43S preinitiation complex (43S PIC). The e…
	ADSL	adenylosuccinate lyase; Catalyzes two non-sequential steps in de novo AMP synthesis- converts (S)-2-(5-amino-1-(5-phospho-D- ribosyl)imidazole-4-carboxamido)succinate (SAICAR) to fumarate plus 5-amino-1-(5-phospho-D-ribosyl)imidazole-4-carboxamide, and thereby also contributes to de novo IMP synthesis, and converts succinyladenosine monophosphate (SAMP) to AMP and fumarate (484 aa)
	PSMA3	proteasome (prosome, macropain) subunit, alpha type, 3; The proteasome is a multicatalytic proteinase complex which is characterized by its ability to cleave peptides with Arg, Phe, Tyr, Leu, and Glu adjacent to the leaving group at neutral or slightly basic pH. The proteasome has an ATP-dependent proteolytic activity. Binds to the C-terminus of CDKN1A and thereby mediates its degradation. Negati…
	CPQ	carboxypeptidase Q; Carboxypeptidase that may play an important role in the hydrolysis of circulating peptides. Catalyzes the hydrolysis of dipeptides with unsubstituted terminals into amino acids. May play a role in the liberation of thyroxine hormone from its thyroglobulin (Tg) precursor (472 aa)
	LAMB1	laminin, beta 1; Binding to cells via a high affinity receptor, laminin is thought to mediate the attachment, migration and organization of cells into tissues during embryonic development by interacting with other extracellular matrix components (1786 aa)
	TXNDC17	thioredoxin domain containing 17; Disulfide reductase. May participate in various redox reactions through the reversible oxidation of its active center dithiol to a disulfide and catalyze dithiol-disulfide exchange reactions. Modulates TNF-alpha signaling and NF-kappa-B activation. Has peroxidase activity and may contribute to the elimination of cellular hydrogen peroxide (123 aa)
	COTL1	coactosin-like 1 (Dictyostelium); Binds to F-actin in a calcium-independent manner. Has no direct effect on actin depolymerization. Acts as a chaperone for ALOX5 (5LO), influencing both its stability and activity in leukotrienes synthesis (142 aa)
	CNPY4	canopy 4 homolog (zebrafish); Plays a role in the regulation of the cell surface expression of TLR4 (248 aa)
	ARCN1	archain 1; The coatomer is a cytosolic protein complex that binds to dilysine motifs and reversibly associates with Golgi non- clathrin-coated vesicles, which further mediate biosynthetic protein transport from the ER, via the Golgi up to the trans Golgi network. Coatomer complex is required for budding from Golgi membranes, and is essential for the retrograde Golgi-to-ER transport of dilysine-ta…
	PDCD6	programmed cell death 6; Calcium-binding protein required for T-cell receptor-, Fas-, and glucocorticoid-induced cell death. May mediate Ca(2+)- regulated signals along the death pathway (By similarity). Calcium-dependent adapter necessary for the association between PDCD6IP and TSG101. Interaction with DAPK1 can accelerate apoptotic cell death by increasing caspase-3 activity (191 aa)
	SOD1	superoxide dismutase 1, soluble; Destroys radicals which are normally produced within the cells and which are toxic to biological systems (By similarity) (154 aa)
	HSPA9	heat shock 70kDa protein 9 (mortalin) (679 aa)
	PGAM2	phosphoglycerate mutase 2 (muscle); Interconversion of 3- and 2-phosphoglycerate with 2,3- bisphosphoglycerate as the primer of the reaction. Can also catalyze the reaction of EC 5.4.2.4 (synthase) and EC 3.1.3.13 (phosphatase), but with a reduced activity (253 aa)
	YWHAB	tyrosine 3-monooxygenase/tryptophan 5-monooxygenase activation protein, beta polypeptide; Adapter protein implicated in the regulation of a large spectrum of both general and specialized signaling pathways. Binds to a large number of partners, usually by recognition of a phosphoserine or phosphothreonine motif. Binding generally results in the modulation of the activity of the binding partner. Ne…
	PA2G4	proliferation-associated 2G4, 38kDa; May play a role in a ERBB3-regulated signal transduction pathway. Seems be involved in growth regulation. Acts a corepressor of the androgen receptor (AR) and is regulated by the ERBB3 ligand neuregulin-1/heregulin (HRG). Inhibits transcription of some E2F1-regulated promoters, probably by recruiting histone acetylase (HAT) activity. Binds RNA. Associates with…
	ACHE	acetylcholinesterase (617 aa)
	KIF5B	kinesin family member 5B; Microtubule-dependent motor required for normal distribution of mitochondria and lysosomes (By similarity) (963 aa)
	QARS	glutaminyl-tRNA synthetase (775 aa)
	CYB5B	cytochrome b5 type B (outer mitochondrial membrane); Cytochrome b5 is a membrane bound hemoprotein which function as an electron carrier for several membrane bound oxygenases (By similarity) (150 aa)
	BANF1	barrier to autointegration factor 1; Plays fundamental roles in nuclear assembly, chromatin organization, gene expression and gonad development. May potently compress chromatin structure and be involved in membrane recruitment and chromatin decondensation during nuclear assembly. Contains 2 non-specific dsDNA-binding sites which may promote DNA cross-bridging. Exploited by retroviruses for inhibi…
	PKM	pyruvate kinase, muscle (531 aa)
	RPLP2	ribosomal protein, large, P2; Plays an important role in the elongation step of protein synthesis (115 aa)
	CNDP2	CNDP dipeptidase 2 (metallopeptidase M20 family); Hydrolyzes a variety of dipeptides including L-carnosine but has a strong preference for Cys-Gly. Isoform 2 may be play a role as tumor suppressor in hepatocellular carcinoma (HCC) cells (475 aa)
	SRSF7	serine/arginine-rich splicing factor 7; Required for pre-mRNA splicing. Can also modulate alternative splicing in vitro. Represses the splicing of MAPT/Tau exon 10 (238 aa)
	SEP15	15 kDa selenoprotein isoform 1 precursor ; May be involved in redox reactions associated with the formation of disulfide bonds. May contribute to the quality control of protein folding in the endoplasmic reticulum (By similarity) (162 aa)
	GLRX3	glutaredoxin 3; Critical negative regulator of cardiac hypertrophy and a positive inotropic regulator (By similarity). May play a role in regulating the function of the thioredoxin system. Does not posses any thyoredoxin activity since it lacks the conserved motif that is essential for catalytic activity (335 aa)
	RBM8A	RNA binding motif protein 8A (174 aa)
	EPB41L3	erythrocyte membrane protein band 4.1-like 3; Critical growth regulator in the pathogenesis of meningiomas (1087 aa)
	B3GALT5	UDP-Gal-betaGlcNAc beta 1,3-galactosyltransferase, polypeptide 5; Catalyzes the transfer of Gal to GlcNAc-based acceptors with a preference for the core3 O-linked glycan GlcNAc(beta1,3)GalNAc structure. Can use glycolipid LC3Cer as an efficient acceptor (310 aa)
	CORO6	coronin 6 (472 aa)
	PLSCR1	phospholipid scramblase 1; May mediate accelerated ATP-independent bidirectional transbilayer migration of phospholipids upon binding calcium ions that results in a loss of phospholipid asymmetry in the plasma membrane. May play a central role in the initiation of fibrin clot formation, in the activation of mast cells and in the recognition of apoptotic and injured cells by the reticuloendothelia…
	MSN	moesin; Probably involved in connections of major cytoskeletal structures to the plasma membrane. May inhibit herpes simplex virus 1 infection at an early stage (577 aa)
	SH3BGRL2	SH3 domain binding glutamic acid-rich protein like 2 (107 aa)
	PFDN4	prefoldin subunit 4; Binds specifically to cytosolic chaperonin (c-CPN) and transfers target proteins to it. Binds to nascent polypeptide chain and promotes folding in an environment in which there are many competing pathways for nonnative proteins (134 aa)
	COL4A6	collagen, type IV, alpha 6 (1691 aa)
	TXN	thioredoxin; Participates in various redox reactions through the reversible oxidation of its active center dithiol to a disulfide and catalyzes dithiol-disulfide exchange reactions. Plays a role in the reversible S-nitrosylation of cysteine residues in target proteins, and thereby contributes to the response to intracellular nitric oxide. Nitrosylates the active site Cys of CASP3 in response to n…
	CTTN	cortactin; Contributes to the organization of the actin cytoskeleton and cell structure. In complex with ABL1 and MYLK regulates cortical actin-based cytoskeletal rearrangement critical to sphingosine 1-phosphate (S1P)-mediated endothelial cell (EC) barrier enhancement. Plays a role in the regulation of cell migration. Plays a role in the invasiveness of cancer cells, and the formation of metasta…
	REXO1L1	REX1, RNA exonuclease 1 homolog (S. cerevisiae)-like 1 (675 aa)
	AP2A2	adaptor-related protein complex 2, alpha 2 subunit; Component of the adaptor protein complex 2 (AP-2). Adaptor protein complexes function in protein transport via transport vesicles in different membrane traffic pathways. Adaptor protein complexes are vesicle coat components and appear to be involved in cargo selection and vesicle formation. AP-2 is involved in clathrin-dependent endocytosis in w…
	WDR1	WD repeat domain 1; Induces disassembly of actin filaments in conjunction with ADF/cofilin family proteins (By similarity) (606 aa)
	EML2	echinoderm microtubule associated protein like 2; May modify the assembly dynamics of microtubules, such that microtubules are slightly longer, but more dynamic (By similarity) (796 aa)
	HC3	Proteasome subunit alpha type-2 ; The proteasome is a multicatalytic proteinase complex which is characterized by its ability to cleave peptides with Arg, Phe, Tyr, Leu, and Glu adjacent to the leaving group at neutral or slightly basic pH. The proteasome has an ATP-dependent proteolytic activity. PSMA2 may have a potential regulatory effect on another component(s) of the proteasome complex throu…
	RPS28	ribosomal protein S28 (69 aa)

## Sheet: 26
Table S3: Color code symbols and description of the secreted proteins with >2 fold change variation identified in STRING database present in interactome Figure 1B
node symbol	protein lables	protein description
	FKBP4	FK506 binding protein 4, 59kDa; Immunophilin protein with PPIase and co-chaperone activities (By similarity). Component of unligated steroid receptors heterocomplexes through interaction with heat-shock protein 90 (HSP90). May play a role in the intracellular trafficking of heterooligomeric forms of steroid hormone receptors between cytoplasm and nuclear compartments (By similarity). The isomeras…
	EIF3D	eukaryotic translation initiation factor 3, subunit D; Component of the eukaryotic translation initiation factor 3 (eIF-3) complex, which is required for several steps in the initiation of protein synthesis. The eIF-3 complex associates with the 40S ribosome and facilitates the recruitment of eIF-1, eIF-1A, eIF-2-GTP-methionyl-tRNAi and eIF-5 to form the 43S preinitiation complex (43S PIC). The e…
	PSMA3	proteasome (prosome, macropain) subunit, alpha type, 3; The proteasome is a multicatalytic proteinase complex which is characterized by its ability to cleave peptides with Arg, Phe, Tyr, Leu, and Glu adjacent to the leaving group at neutral or slightly basic pH. The proteasome has an ATP-dependent proteolytic activity. Binds to the C-terminus of CDKN1A and thereby mediates its degradation. Negati…
	LAMB1	laminin, beta 1; Binding to cells via a high affinity receptor, laminin is thought to mediate the attachment, migration and organization of cells into tissues during embryonic development by interacting with other extracellular matrix components (1786 aa)
	TXNDC17	thioredoxin domain containing 17; Disulfide reductase. May participate in various redox reactions through the reversible oxidation of its active center dithiol to a disulfide and catalyze dithiol-disulfide exchange reactions. Modulates TNF-alpha signaling and NF-kappa-B activation. Has peroxidase activity and may contribute to the elimination of cellular hydrogen peroxide (123 aa)
	SOD1	superoxide dismutase 1, soluble; Destroys radicals which are normally produced within the cells and which are toxic to biological systems (By similarity) (154 aa)
	HSPA9	heat shock 70kDa protein 9 (mortalin) (679 aa)
	PGAM2	phosphoglycerate mutase 2 (muscle); Interconversion of 3- and 2-phosphoglycerate with 2,3- bisphosphoglycerate as the primer of the reaction. Can also catalyze the reaction of EC 5.4.2.4 (synthase) and EC 3.1.3.13 (phosphatase), but with a reduced activity (253 aa)
	YWHAB	tyrosine 3-monooxygenase/tryptophan 5-monooxygenase activation protein, beta polypeptide; Adapter protein implicated in the regulation of a large spectrum of both general and specialized signaling pathways. Binds to a large number of partners, usually by recognition of a phosphoserine or phosphothreonine motif. Binding generally results in the modulation of the activity of the binding partner. Ne…
	PA2G4	proliferation-associated 2G4, 38kDa; May play a role in a ERBB3-regulated signal transduction pathway. Seems be involved in growth regulation. Acts a corepressor of the androgen receptor (AR) and is regulated by the ERBB3 ligand neuregulin-1/heregulin (HRG). Inhibits transcription of some E2F1-regulated promoters, probably by recruiting histone acetylase (HAT) activity. Binds RNA. Associates with…
	ACHE	acetylcholinesterase (617 aa)
	QARS	glutaminyl-tRNA synthetase (775 aa)
	PKM	pyruvate kinase, muscle (531 aa)
	RPLP2	ribosomal protein, large, P2; Plays an important role in the elongation step of protein synthesis (115 aa)
	CNDP2	CNDP dipeptidase 2 (metallopeptidase M20 family); Hydrolyzes a variety of dipeptides including L-carnosine but has a strong preference for Cys-Gly. Isoform 2 may be play a role as tumor suppressor in hepatocellular carcinoma (HCC) cells (475 aa)
	SEP15	15 kDa selenoprotein isoform 1 precursor ; May be involved in redox reactions associated with the formation of disulfide bonds. May contribute to the quality control of protein folding in the endoplasmic reticulum (By similarity) (162 aa)
	GLRX3	glutaredoxin 3; Critical negative regulator of cardiac hypertrophy and a positive inotropic regulator (By similarity). May play a role in regulating the function of the thioredoxin system. Does not posses any thyoredoxin activity since it lacks the conserved motif that is essential for catalytic activity (335 aa)
	EPB41L3	erythrocyte membrane protein band 4.1-like 3; Critical growth regulator in the pathogenesis of meningiomas (1087 aa)
	PLSCR1	phospholipid scramblase 1; May mediate accelerated ATP-independent bidirectional transbilayer migration of phospholipids upon binding calcium ions that results in a loss of phospholipid asymmetry in the plasma membrane. May play a central role in the initiation of fibrin clot formation, in the activation of mast cells and in the recognition of apoptotic and injured cells by the reticuloendothelia…
	MSN	moesin; Probably involved in connections of major cytoskeletal structures to the plasma membrane. May inhibit herpes simplex virus 1 infection at an early stage (577 aa)
	COL4A6	collagen, type IV, alpha 6 (1691 aa)
	TXN	thioredoxin; Participates in various redox reactions through the reversible oxidation of its active center dithiol to a disulfide and catalyzes dithiol-disulfide exchange reactions. Plays a role in the reversible S-nitrosylation of cysteine residues in target proteins, and thereby contributes to the response to intracellular nitric oxide. Nitrosylates the active site Cys of CASP3 in response to n…
	CTTN	cortactin; Contributes to the organization of the actin cytoskeleton and cell structure. In complex with ABL1 and MYLK regulates cortical actin-based cytoskeletal rearrangement critical to sphingosine 1-phosphate (S1P)-mediated endothelial cell (EC) barrier enhancement. Plays a role in the regulation of cell migration. Plays a role in the invasiveness of cancer cells, and the formation of metasta…
	WDR1	WD repeat domain 1; Induces disassembly of actin filaments in conjunction with ADF/cofilin family proteins (By similarity) (606 aa)
	HC3	Proteasome subunit alpha type-2 ; The proteasome is a multicatalytic proteinase complex which is characterized by its ability to cleave peptides with Arg, Phe, Tyr, Leu, and Glu adjacent to the leaving group at neutral or slightly basic pH. The proteasome has an ATP-dependent proteolytic activity. PSMA2 may have a potential regulatory effect on another component(s) of the proteasome complex throu…
	RPS28	ribosomal protein S28 (69 aa)
