# Supplementary material for: Identification of Secreted Proteins Involved in Nonspecific dsRNA-Mediated Lutzomyia longipalpis LL5 Cell Antiviral Response
Source: Viruses. 2018 Jan 18;10(1):43. doi: 10.3390/v10010043 (PMC5795456; doi:10.3390/v10010043)
Supplement: Supplementary file 1 [file viruses-10-00043-s001.zip › supplementary tables revised/S3 Table String GO tables (1).xlsx]

## Sheet: Cellular Component
GO pathways identified in exoproteome of transfected LL5 cells - Cellular Component
#pathway ID	pathway description	observed gene count	false discovery rate	matching proteins in network (labels as in Table S3)
GO.0070062	extracellular exosome	160	4.43e-70	AARS, ACLY, ACTB, ADAM10, AHCY, AKR1B1, ALDOA, ANXA11, ANXA4, APOD, ARHGDIA, ATP6V1A, ATP6V1B2, BANF1, CALM2, CALR, CANT1, CAP1, CAT, CCT2, CCT3, CCT4, CCT6A, CCT7, CD63, CDC37, CFL2, CLIC6, CLTC, CMPK1, CNDP2, COTL1, CPN2, CPQ, CTSB, CTSD, CTSF, CTSL1, CTTN, EEF1G, EEF2, EIF2S1, EIF3B, EIF3E, EIF5A, ENO1, ENOPH1, FKBP1A, FKBP4, FTH1, GANAB, GAPDH, GARS, GLO1, GLRX3, GOT1, GPX4, GSTT2, GSTT2B, H2…
GO.0044421	extracellular region part	169	3.08e-61	AARS, ACLY, ACTB, ADAM10, ADAMTS7, AHCY, AIMP1, AKR1B1, ALDOA, ANXA11, ANXA4, APOD, ATP6V1A, ATP6V1B2, BANF1, BMPER, CALM2, CALR, CANT1, CAP1, CCT2, CCT3, CCT4, CCT6A, CCT7, CD63, CDC37, CFL2, CHIT1, CLIC6, CLTC, CMPK1, CNDP2, COL4A6, COTL1, CPN2, CPQ, CTSB, CTSD, CTSF, CTSL1, CTTN, EEF1G, EEF2, EIF2S1, EIF3B, EIF3E, EIF5A, ENO1, ENOPH1, FKBP1A, FKBP4, FTH1, GANAB, GAPDH, GARS, GLO1, GLRX3, GOT1,…
GO.0031988	membrane-bounded vesicle	160	2.75e-57	AARS, ACLY, ACTB, ADAM10, AHCY, AIMP1, AKR1B1, ALDOA, ANXA11, ANXA4, AP2A2, APOD, ARCN1, ARHGDIA, ATP6V1A, ATP6V1B2, BANF1, BCAP31, CALM2, CALU, CANT1, CAP1, CAT, CCT2, CCT3, CCT4, CCT7, CD63, CDC37, CFL2, CLIC6, CMPK1, CNDP2, COTL1, CPN2, CPQ, CTSB, CTSD, CTSF, CTSL1, CTTN, EEF1G, EEF2, EIF2S1, EIF3B, EIF3E, EIF5A, ENO1, ENOPH1, FKBP1A, FKBP4, FTH1, GANAB, GAPDH, GLO1, GLRX3, GOT1, GPX4, GSTT2, …
GO.0031982	vesicle	159	1.32e-54	AARS, ACLY, ACTB, ADAM10, AHCY, AIMP1, AKR1B1, ALDOA, ANXA11, ANXA4, AP2A2, APOD, ARCN1, ARHGDIA, ATP6V1A, ATP6V1B2, BANF1, BCAP31, CALM2, CALU, CANT1, CAP1, CAT, CCT2, CCT3, CCT4, CCT7, CD63, CDC37, CFL2, CLIC6, CMPK1, CNDP2, COTL1, CPN2, CPQ, CTSB, CTSD, CTSF, CTSL1, CTTN, EEF1G, EEF2, EIF2S1, EIF3B, EIF3E, EIF5A, ENO1, ENOPH1, FKBP1A, FKBP4, FTH1, GANAB, GAPDH, GLO1, GLRX3, GOT1, GPX4, GSTT2, …
GO.0005576	extracellular region	173	9.76e-54	AARS, ACLY, ACTB, ADAM10, ADAMTS7, AHCY, AIMP1, AKR1B1, ALDOA, ANXA11, ANXA4, APOD, ATP6V1A, ATP6V1B2, BANF1, BMPER, CALM2, CALR, CALU, CANT1, CAP1, CCT2, CCT3, CCT4, CCT6A, CCT7, CD63, CDC37, CFL2, CHIT1, CLIC6, CLTC, CMPK1, CNDP2, CNPY4, COL4A6, COTL1, CPN2, CPQ, CTSB, CTSD, CTSF, CTSL1, CTTN, DHRS11, EEF1G, EEF2, EIF2S1, EIF3B, EIF3E, EIF5A, ENO1, ENOPH1, FKBP1A, FKBP4, FTH1, GANAB, GAPDH, GAR…
GO.0005829	cytosol	143	2.54e-47	AARS, ACLY, ACSS2, ACTB, ADSL, AHCY, AIMP1, AKR1B1, ALDOA, AP2A2, APOD, ARCN1, ARHGDIA, ATP6V1A, ATP6V1B2, BANF1, BCAP31, CALM2, CALR, CAT, CCT2, CCT3, CCT4, CCT6A, CCT7, CDC37, CLTC, CMPK1, CNDP2, EEF1A1, EEF1B2, EEF1D, EEF1G, EEF2, EIF2S1, EIF3B, EIF3D, EIF3E, EIF4A2, EIF4B, EIF5A, EML1, ENOPH1, EPRS, FABP7, FKBP1A, FKBP4, FTH1, GAPDH, GARS, GCFC1, GCLC, GCLM, GDI1, GOT1, GPX4, GSTT2, GSTT2B, G…
GO.0044444	cytoplasmic part	176	1.67e-25	AARS, ACHE, ACSS2, ACTB, ADAM10, ADAMTS7, AHCY, AIMP1, ALDOA, ANXA11, ANXA4, AP2A2, APOD, ARHGDIA, ATP6V1B2, B3GALT5, BANF1, C10orf2, CALM2, CALR, CALU, CANT1, CAP1, CCT2, CCT3, CCT4, CD63, CFL2, CHIT1, CLTC, CMPK1, CNDP2, COL4A6, CPQ, CTSD, CTSF, CTSL1, CTTN, CYB5B, DNA2, EEF1A2, EEF1B2, EEF1D, EEF1G, EEF2, EIF2S1, EIF3E, EIF4A2, EIF4B, EIF5A, EML1, ENOPH1, EPRS, ESYT2, FABP7, FKBP1A, FTH1, GALN…
GO.0044445	cytosolic part	28	9.63e-21	APOD, CCT2, CCT3, CCT4, CCT6A, CCT7, ENO1, RPL11, RPL18, RPL23A, RPL27A, RPL5, RPL7, RPLP0, RPLP2, RPS10, RPS11, RPS12, RPS13, RPS15, RPS15A, RPS27, RPS28, RPS3, RPS4X, RPS5, RPS8, RPSA
GO.0005737	cytoplasm	199	3.86e-20	AARS, ACHE, ACSS2, ACTB, ADAM10, ADAMTS7, AHCY, AIMP1, ALDOA, ANXA11, ANXA4, AP2A2, APOD, ARHGDIA, ATP6V1B2, B3GALT5, BANF1, BIRC8, BTF3, C10orf112, C10orf2, CALM2, CALR, CALU, CANT1, CAP1, CCT2, CCT3, CCT4, CD63, CFL2, CHIT1, CLIC6, CLTC, CMPK1, CNDP2, COL4A6, COTL1, CPQ, CTSD, CTSF, CTSL1, CTTN, CYB5B, DNA2, EEF1B2, EEF1D, EEF1G, EEF2, EIF2S1, EIF3E, EIF4A2, EIF4B, EIF5A, EML1, ENOPH1, EPB41L3,…
GO.0022626	cytosolic ribosome	22	3.86e-20	APOD, RPL11, RPL18, RPL23A, RPL27A, RPL5, RPL7, RPLP0, RPLP2, RPS10, RPS11, RPS12, RPS13, RPS15, RPS15A, RPS27, RPS28, RPS3, RPS4X, RPS5, RPS8, RPSA
GO.0043209	myelin sheath	22	1.65e-14	ACTB, AKR1B1, ATP6V1A, ATP6V1B2, CCT2, CCT3, EEF1A1, EEF1A2, GDI1, HSP90AA1, HSPA2, HSPA5, HSPA8, HSPA9, MSN, PKM, SOD1, STIP1, TAGLN3, TKT, VCP, WDR1
GO.0022627	cytosolic small ribosomal subunit	13	2.29e-14	RPS10, RPS11, RPS12, RPS13, RPS15, RPS15A, RPS27, RPS28, RPS3, RPS4X, RPS5, RPS8, RPSA
GO.0030529	ribonucleoprotein complex	39	3.73e-14	ACTB, APOD, CALR, EIF2S1, EIF3B, EIF3D, EIF3E, EPRS, GAPDH, HNRPDL, HSPA8, PA2G4, PABPC1, PSMA1, PSMA2, PSMA4, PSMA6, PTGES3, RPL11, RPL18, RPL23A, RPL27A, RPL5, RPLP0, RPLP2, RPS10, RPS11, RPS12, RPS13, RPS15, RPS15A, RPS27, RPS28, RPS3, RPS5, RPS8, RPSA, SND1, SSB
GO.0044391	ribosomal subunit	20	4.4e-14	RPL11, RPL18, RPL23A, RPL27A, RPL5, RPL7, RPLP0, RPLP2, RPS10, RPS11, RPS12, RPS13, RPS15, RPS15A, RPS27, RPS28, RPS3, RPS5, RPS8, RPSA
GO.0042470	melanosome	17	1.3e-12	AHCY, ANXA11, ATP6V1B2, CALU, CCT4, CD63, CLTC, CTSB, CTSD, GANAB, HSP90AA1, HSPA5, HSPA8, PPIB, RAN, SND1, YWHAB
GO.0005840	ribosome	22	1.89e-12	APOD, EIF2S1, RPL11, RPL18, RPL23A, RPL27A, RPL5, RPL7, RPLP0, RPLP2, RPS10, RPS11, RPS12, RPS13, RPS15, RPS15A, RPS27, RPS28, RPS3, RPS5, RPS8, RPSA
GO.0043227	membrane-bounded organelle	195	1.01e-10	AARS, ACHE, ACSS2, ACTB, ADAM10, ADAMTS7, ADSL, AIMP1, ALDOA, ANXA11, ANXA4, AP2A2, APOD, ATP6V1B2, B3GALT5, BANF1, BIRC8, BTF3, C10orf2, CALM2, CALR, CALU, CANT1, CAP1, CCT2, CCT3, CCT4, CD63, CDC37, CFL2, CHIT1, CLIC6, CLTC, CMPK1, CNDP2, COL4A6, COTL1, CPN2, CPQ, CTSD, CTSF, CTSL1, CTTN, CYB5B, DNA2, EEF1D, EEF1G, EEF2, EIF3B, EIF3E, EIF5A, ENO1, ENOPH1, ESYT2, FABP7, FKBP1A, FKBP4, FTH1, GALN…
GO.0005634	nucleus	137	3.29e-10	ACHE, ACLY, ACSS2, ACTB, ADAM10, AHCY, AIMP1, AKR1B1, ALDOA, ANXA11, ANXA4, ARHGDIA, BANF1, BIRC8, BTF3, CALM2, CALR, CCT4, CFL2, CMPK1, COTL1, CTSB, CTSL1, DNA2, EEF1A1, EEF1D, EEF1G, EEF2, EIF2S1, EIF3B, EIF3E, EIF5A, ENO1, ENOPH1, FABP7, FKBP4, FTH1, GAPDH, GARS, GCFC1, GLRX3, GOT1, H2AFV, HDAC3, HDLBP, HINT2, HNRPDL, HSP90AA1, HSPA5, HSPA8, HSPA9, IARS, IDH3G, IPO4, IPO5, KARS, LAMA5, LTA4H, …
GO.0015935	small ribosomal subunit	12	8.45e-10	RPS10, RPS11, RPS12, RPS13, RPS15, RPS15A, RPS27, RPS28, RPS3, RPS5, RPS8, RPSA
GO.0032991	macromolecular complex	102	3e-09	ACLY, ACTB, AIMP1, AP2A2, APOD, ATP6V1B2, CALM2, CALR, CDC37, CLIC6, CLTC, COL4A6, CTTN, EEF1A1, EEF1A2, EEF1B2, EEF1D, EIF2S1, EIF3E, EIF4A2, EIF4B, EML1, ENO1, FKBP4, FTH1, GANAB, GAPDH, GCLC, GCLM, GDI1, H2AFV, HDAC3, HDLBP, HNRPDL, HSPA2, HSPA5, HSPA8, IPO4, KARS, KIF5B, LAMA5, LAMB1, LAMC1, MAP3K7, MAPRE3, MYH10, MYL12B, MYL6, NACA, PA2G4, PABPC1, PCNA, PEX19, PFDN4, PIGK, PSMA3, PSMA6, PSMB…
GO.0005925	focal adhesion	24	4.78e-09	ACTB, ADAM10, CALR, CAP1, CAT, CLTC, CTTN, HSPA5, HSPA8, HSPA9, MSN, PABPC1, PPIB, PTK7, RPL18, RPL5, RPL7, RPLP0, RPLP2, RPS10, RPS13, RPS3, RPS5, YWHAB
GO.0043232	intracellular non-membrane-bounded organelle	83	7.09e-08	ACTB, ALDOA, ANXA11, APOD, ARHGDIA, BANF1, BCAP31, C10orf2, CALM2, CAP1, CCT2, CCT3, CCT4, CCT6A, CCT7, CLTC, CMPK1, CORO6, COTL1, CTSB, DNA2, EEF1D, EIF2S1, ENO1, EPB41L3, FKBP1A, FKBP4, GAPDH, GLRX3, H2AFV, HDAC3, HINT2, HSPA2, HSPA8, HSPA9, IDH3G, IPO4, IPO5, KARS, MAPRE3, MSN, MYL12B, MYL6, NUCB1, PA2G4, PABPC1, PCNA, PLSCR1, PSAP, PSMA1, PSMA2, PSMA4, PSMA6, PSMB3, PTGES3, RCC1, RPL11, RPL18…
GO.0043233	organelle lumen	92	8.67e-08	ACLY, ACSS2, ACTB, ADAMTS7, AKR1B1, ALDOA, ANXA11, BANF1, C10orf2, CALM2, CALR, CALU, CAT, CCT4, CD63, CFL2, CMPK1, COL4A6, CTSB, CTSD, CTSF, CTSL1, DNA2, EEF1A1, EEF1D, EIF3B, EIF3E, FKBP4, GANAB, GARS, HDAC3, HEXB, HINT2, HNRPDL, HSP90AA1, HSPA2, HSPA5, HSPA8, HSPA9, IARS, IDH3G, IPO4, IPO5, KARS, LTA4H, MAP3K7, PA2G4, PCNA, PEX19, PLSCR1, PPIB, PSAP, PSMA1, PSMA2, PSMA3, PSMA4, PSMA6, PSMB1, P…
GO.0070013	intracellular organelle lumen	91	8.68e-08	ACLY, ACSS2, ACTB, ADAMTS7, AKR1B1, ANXA11, BANF1, C10orf2, CALM2, CALR, CALU, CAT, CCT4, CD63, CFL2, CMPK1, COL4A6, CTSB, CTSD, CTSF, CTSL1, DNA2, EEF1A1, EEF1D, EIF3B, EIF3E, FKBP4, GANAB, GARS, HDAC3, HEXB, HINT2, HNRPDL, HSP90AA1, HSPA2, HSPA5, HSPA8, HSPA9, IARS, IDH3G, IPO4, IPO5, KARS, LTA4H, MAP3K7, PA2G4, PCNA, PEX19, PLSCR1, PPIB, PSAP, PSMA1, PSMA2, PSMA3, PSMA4, PSMA6, PSMB1, PSMB2, P…
GO.0005615	extracellular space	43	1.04e-07	ACHE, ACTB, AIMP1, AKR1B1, ALDOA, APOD, ARHGDIA, BMPER, CALR, CAT, CFL2, CHIT1, CPN2, CPQ, CTSB, CTSD, CTSF, CTSL1, ENO1, HDLBP, HSPA2, HSPA8, LAMA5, LAMB1, LAMC1, LGALS8, MMEL1, MSN, NUCB1, OTOG, PSAP, PXDN, SERPINB3, SERPINB4, SERPINB9, SERPINC1, SLIT3, SOD1, SORL1, SPARC, TINAGL1, TPT1, YARS
GO.0031974	membrane-enclosed lumen	92	1.53e-07	ACLY, ACSS2, ACTB, ADAMTS7, AKR1B1, ALDOA, ANXA11, BANF1, C10orf2, CALM2, CALR, CALU, CCT4, CD63, CFL2, CMPK1, COL4A6, CTSB, CTSD, CTSF, CTSL1, DNA2, EEF1A1, EEF1D, EIF3B, EIF3E, FKBP4, GANAB, GARS, HDAC3, HEXB, HINT2, HNRPDL, HSP90AA1, HSPA2, HSPA5, HSPA8, HSPA9, IARS, IDH3G, IPO4, IPO5, KARS, LTA4H, MAP3K7, PA2G4, PCNA, PEX19, PLSCR1, PPIB, PSAP, PSMA1, PSMA2, PSMA3, PSMA4, PSMA6, PSMB1, PSMB2,…
GO.0005839	proteasome core complex	6	3.6e-07	PSMA3, PSMA6, PSMB1, PSMB2, PSMB3, PSMB4
GO.0043226	organelle	191	3.6e-07	AARS, ACHE, ACSS2, ACTB, ADAM10, ADAMTS7, ADSL, AIMP1, ALDOA, ANXA11, ANXA4, AP2A2, APOD, ATP6V1B2, B3GALT5, BANF1, BIRC8, BTF3, C10orf2, CALM2, CALR, CALU, CANT1, CCT2, CCT3, CCT4, CD63, CDC37, CHIT1, CLIC6, CLTC, CMPK1, CNDP2, COL4A6, CORO6, COTL1, CPN2, CPQ, CTSD, CTSF, CTSL1, CYB5B, DNA2, EEF1D, EEF1G, EEF2, EIF3B, EIF3E, EIF5A, ENO1, ENOPH1, EPB41L3, ESYT2, FABP7, FKBP1A, FKBP4, FTH1, GALNT1…
GO.0044446	intracellular organelle part	136	1.05e-06	ACLY, ACSS2, ACTB, ADAM10, ADAMTS7, AKR1B1, ALDOA, ANXA11, ANXA4, AP2A2, ARCN1, ATP6V1A, ATP6V1B2, B3GALT5, BANF1, C10orf2, CALM2, CALR, CALU, CANT1, CAP1, CCT2, CCT3, CCT4, CCT6A, CCT7, CD63, CFL2, CMPK1, COL4A6, COTL1, CTSB, CTSD, CTSF, CTSL1, CTTN, CYB5B, DNA2, EEF1D, EIF3B, EIF3E, EIF5A, ESYT2, FKBP1A, FKBP4, GALNT13, GAPDH, GARS, GPX4, H2AFV, HDAC3, HEXB, HINT2, HK2, HNRPDL, HSP90AA1, HSPA2,…
GO.0005853	eukaryotic translation elongation factor 1 complex	4	1.23e-06	EEF1A1, EEF1A2, EEF1B2, EEF1D
GO.0044422	organelle part	138	1.23e-06	ACLY, ACSS2, ACTB, ADAM10, ADAMTS7, AKR1B1, ALDOA, ANXA11, ANXA4, AP2A2, ARCN1, ATP6V1A, ATP6V1B2, B3GALT5, BANF1, C10orf2, CALM2, CALR, CALU, CANT1, CAP1, CCT2, CCT3, CCT4, CCT6A, CCT7, CD63, CFL2, CMPK1, COL4A6, COTL1, CTSB, CTSD, CTSF, CTSL1, CTTN, CYB5B, DNA2, EEF1D, EIF3B, EIF3E, EIF5A, ENO1, ESYT2, FKBP1A, FKBP4, GALNT13, GAPDH, GARS, GLRX3, GPX4, H2AFV, HDAC3, HEXB, HINT2, HK2, HNRPDL, HSP…
GO.0005832	chaperonin-containing T-complex	5	1.85e-06	CCT2, CCT3, CCT4, CCT6A, CCT7
GO.0019773	proteasome core complex, alpha-subunit complex	5	1.85e-06	PSMA1, PSMA2, PSMA3, PSMA4, PSMA6
GO.0044428	nuclear part	81	2.21e-06	ACLY, ACSS2, ACTB, AKR1B1, ANXA11, ANXA4, BANF1, CALM2, CCT4, CFL2, CMPK1, COTL1, CTSB, DNA2, EEF1A1, EEF1D, EIF3B, EIF3E, EIF5A, FKBP4, GAPDH, GARS, GPX4, HDAC3, HINT2, HNRPDL, HSP90AA1, HSPA2, HSPA8, HSPA9, IARS, IDH3G, IPO4, IPO5, LTA4H, MAP3K7, PA2G4, PABPC1, PCNA, PDCD6, PEX19, PLSCR1, PSAP, PSMA1, PSMA2, PSMA3, PSMA4, PSMA6, PSMB1, PSMB2, PSMB3, PSMB4, PSMD13, PSME3, PTGES3, RAN, RCC1, RGN,…
GO.0002199	zona pellucida receptor complex	5	3.49e-06	CCT2, CCT3, CCT4, CCT6A, CCT7
GO.0043231	intracellular membrane-bounded organelle	168	3.83e-06	ACHE, ACSS2, ACTB, ADAM10, ADAMTS7, ADSL, AHCY, AIMP1, ALDOA, ANXA11, ANXA4, AP2A2, APOD, ARHGDIA, ATP6V1B2, B3GALT5, BANF1, BIRC8, BTF3, C10orf2, CALM2, CALR, CALU, CANT1, CCT4, CCT6A, CCT7, CD63, CFL2, CHIT1, CLTC, CMPK1, COL4A6, COTL1, CPQ, CTSD, CTSF, CTSL1, CYB5B, DNA2, EEF1A1, EEF1D, EEF1G, EEF2, EIF2S1, EIF3B, EIF3E, EIF5A, ENO1, ENOPH1, ESYT2, FABP7, FKBP1A, FKBP4, FTH1, GALNT13, GAPDH, G…
GO.0022625	cytosolic large ribosomal subunit	8	6.12e-06	RPL11, RPL18, RPL23A, RPL27A, RPL5, RPL7, RPLP0, RPLP2
GO.0043229	intracellular organelle	175	1.52e-05	ACHE, ACSS2, ACTB, ADAM10, ADAMTS7, ADSL, AHCY, AIMP1, ALDOA, ANXA11, ANXA4, AP2A2, APOD, ATP6V1B2, B3GALT5, BANF1, BIRC8, BTF3, C10orf2, CALM2, CALR, CALU, CANT1, CAP1, CCT2, CCT3, CCT4, CD63, CHIT1, CLTC, CMPK1, COL4A6, CORO6, COTL1, CPQ, CTSD, CTSF, CTSL1, CYB5B, DNA2, EEF1D, EEF1G, EEF2, EIF3B, EIF3E, EIF5A, ENO1, ENOPH1, EPB41L3, ESYT2, FABP7, FKBP1A, FKBP4, FTH1, GALNT13, GAPDH, GCFC1, GDI1…
GO.0031981	nuclear lumen	73	2.47e-05	ACLY, ACSS2, ACTB, AKR1B1, ANXA11, BANF1, CALM2, CCT4, CFL2, CMPK1, CTSB, DNA2, EEF1A1, EEF1D, EIF3B, EIF3E, FKBP4, GARS, HDAC3, HINT2, HNRPDL, HSP90AA1, HSPA2, HSPA8, HSPA9, IARS, IDH3G, IPO4, IPO5, LTA4H, MAP3K7, PA2G4, PCNA, PEX19, PLSCR1, PSAP, PSMA1, PSMA2, PSMA3, PSMA4, PSMA6, PSMB1, PSMB2, PSMB3, PSMB4, PSMD13, PSME3, PTGES3, RAN, RCC1, RGN, RPL11, RPL18, RPL23A, RPL5, RPL7, RPS10, RPS13, …
GO.0000502	proteasome complex	8	2.69e-05	PSMA3, PSMA6, PSMB1, PSMB2, PSMB3, PSMB4, PSMD13, VCP
GO.0043259	laminin-10 complex	3	7.49e-05	LAMA5, LAMB1, LAMC1
GO.0044424	intracellular part	188	7.49e-05	AARS, ACHE, ACSS2, ACTB, ADAM10, ADAMTS7, AIMP1, ALDOA, ANXA11, ANXA4, AP2A2, APOD, ATP6V1B2, B3GALT5, BANF1, BIRC8, BTF3, C10orf112, C10orf2, CALM2, CALR, CALU, CANT1, CAP1, CCT2, CCT3, CCT4, CD63, CHIT1, CLIC6, CLTC, CMPK1, CNDP2, COL4A6, CORO6, COTL1, CPQ, CTSD, CTSF, CTSL1, CYB5B, DNA2, EEF1B2, EEF1D, EEF1G, EIF3E, EIF4A2, EIF4B, EIF5A, ENOPH1, EPB41L3, ESYT2, FKBP1A, FTH1, GALNT13, GAPDH, GC…
GO.0005844	polysome	6	0.000109	CALR, EEF2, EIF2S1, PSMA1, PSMA6, RPL7
GO.0005764	lysosome	20	0.000129	AKR1B1, ANXA11, ATP6V1A, ATP6V1B2, CAT, CD63, CHIT1, CPQ, CTSB, CTSD, CTSF, CTSL1, GOT1, HEXB, MANBA, NAGA, NPC2, PLA2G15, PSAP, SOD1
GO.0005622	intracellular	190	0.000197	AARS, ACHE, ACSS2, ACTB, ADAM10, ADAMTS7, AIMP1, ALDOA, ANXA11, ANXA4, AP2A2, APOD, ATP6V1B2, B3GALT5, BANF1, BIRC8, BTF3, C10orf112, C10orf2, CALM2, CALR, CALU, CANT1, CAP1, CCT2, CCT3, CCT4, CD63, CHIT1, CLIC6, CLTC, CMPK1, CNDP2, COL4A6, CORO6, COTL1, CPQ, CTSD, CTSF, CTSL1, CYB5B, DNA2, EEF1B2, EEF1D, EEF1G, EIF3E, EIF4A2, EIF4B, EIF5A, ENOPH1, EPB41L3, ESYT2, FKBP1A, FTH1, GALNT13, GAPDH, GC…
GO.0017101	aminoacyl-tRNA synthetase multienzyme complex	3	0.000261	AIMP1, EPRS, KARS
GO.0016023	cytoplasmic membrane-bounded vesicle	29	0.000792	ADAM10, AHCY, AIMP1, ALDOA, ANXA11, AP2A2, ARCN1, ATP6V1B2, BCAP31, CALU, CCT4, CCT6A, CD63, CTSB, CTSD, GANAB, GARS, HEXB, HSP90AA1, HSPA5, HSPA8, KIF5B, NUCB1, PPIB, RAN, SND1, SOD1, SPARC, YWHAB
GO.0043234	protein complex	75	0.000845	ACLY, ACTB, AIMP1, AP2A2, ATP6V1B2, CALM2, CALR, CDC37, CLIC6, CLTC, COL4A6, CTTN, EEF1A1, EEF1A2, EEF1B2, EEF1D, EIF2S1, EIF3E, EIF4A2, EIF4B, EML1, ENO1, FKBP4, FTH1, GANAB, GAPDH, GCLC, GCLM, GDI1, H2AFV, HDAC3, HSPA2, HSPA5, HSPA8, IPO4, KARS, KIF5B, LAMA5, LAMB1, LAMC1, MAP3K7, MAPRE3, MYH10, MYL12B, MYL6, NACA, PCNA, PEX19, PFDN4, PIGK, PPIB, PSMA3, PSMA6, PSMB1, PSMB2, PSMB3, PSMB4, PSMD13…
GO.0033290	eukaryotic 48S preinitiation complex	4	0.000999	EIF2S1, EIF3B, EIF3D, EIF3E
GO.0030054	cell junction	30	0.00123	ACHE, ACTB, ADAM10, AKR1B1, CALR, CAP1, CAT, CLTC, CTTN, EPB41L3, HMCN1, HSPA5, HSPA8, HSPA9, MSN, PABPC1, PPIB, PTK7, RPL18, RPL5, RPL7, RPLP0, RPLP2, RPS10, RPS13, RPS3, RPS5, TENM2, WDR1, YWHAB
GO.0031410	cytoplasmic vesicle	30	0.00146	ADAM10, AHCY, AIMP1, ALDOA, ANXA11, AP2A2, ARCN1, ATP6V1B2, BCAP31, CALU, CCT4, CCT6A, CD63, CTSB, CTSD, GANAB, GARS, HEXB, HSP90AA1, HSPA5, HSPA8, KIF5B, NUCB1, PDCD6, PPIB, RAN, SERPINB3, SND1, SPARC, YWHAB
GO.0005874	microtubule	15	0.00165	CALM2, CCT2, CCT3, CCT4, CCT6A, CCT7, EML1, FKBP4, HDAC3, KIF5B, MAPRE3, TBCA, TUBA3D, TUBB3, TUBB4B
GO.0031012	extracellular matrix	15	0.00204	ACHE, ADAMTS7, CALR, COL4A6, FKBP1A, HMCN1, LAMA5, LAMB1, LAMC1, MMP15, PKM, PLSCR1, PXDN, SOD1, SPARC
GO.0005739	mitochondrion	38	0.00295	ACLY, ADSL, ATP6V1A, BCAP31, C10orf2, CAT, CCT7, CTSB, CYB5B, DNA2, FKBP4, GARS, HINT2, HK2, HSPA2, HSPA5, HSPA9, IDH3G, KARS, LIPF, MYH10, NARS, PFDN4, PKM, PLA2G15, PSAP, PSMB3, QARS, RPS3, SARS, SH3BP5, SLIT3, SND1, SOD1, TXN, TXNRD2, UBA1, VARS
GO.0005604	basement membrane	7	0.004	ACHE, COL4A6, HMCN1, LAMA5, LAMB1, LAMC1, SPARC
GO.0017109	glutamate-cysteine ligase complex	2	0.00409	GCLC, GCLM
GO.0005605	basal lamina	4	0.00421	ACHE, LAMA5, LAMB1, LAMC1
GO.0048471	perinuclear region of cytoplasm	19	0.00968	ACHE, ADAM10, AKR1B1, ANXA4, APOD, CALR, CTSB, EIF4A2, EML1, FKBP4, GAPDH, KIF5B, LAMB1, MAPRE3, PPIB, SERBP1, VCP, YWHAB, ZNF259
GO.0005606	laminin-1 complex	2	0.0113	LAMB1, LAMC1
GO.0005730	nucleolus	23	0.0113	CMPK1, CTSB, EEF1A1, EEF1D, HINT2, HSPA8, HSPA9, IDH3G, IPO5, PA2G4, PLSCR1, PSAP, RAN, RPL11, RPL18, RPL23A, RPL5, RPL7, RPS10, RPS13, RPS3, TBCA, ZNF259
GO.0043260	laminin-11 complex	2	0.0113	LAMA5, LAMC1
GO.0030017	sarcomere	9	0.0126	ALDOA, CALM2, CFL2, ENO1, FKBP1A, GLRX3, MYL12B, PSMA6, TPM4
GO.0043202	lysosomal lumen	6	0.0134	CTSB, CTSD, CTSF, CTSL1, HEXB, PSAP
GO.0015630	microtubule cytoskeleton	25	0.0156	ANXA11, CALM2, CCT2, CCT3, CCT4, CCT6A, CCT7, CLTC, CTTN, FKBP4, GAPDH, HDAC3, KARS, KIF5B, MAPRE3, MYH10, NUCB1, PCNA, PSMA1, RAN, RPS3, TBCA, TUBA3D, TUBB3, TUBB4B
GO.0044297	cell body	15	0.0157	APOD, CCT2, CCT3, CCT4, CCT6A, CCT7, EEF1A2, EIF5A, FABP7, FKBP4, MYH10, PMM2, SOD1, TUBB3, ZNF259
GO.0016282	eukaryotic 43S preinitiation complex	3	0.0185	EIF3B, EIF3D, EIF3E
GO.0005654	nucleoplasm	54	0.0188	ACLY, ACSS2, ACTB, AKR1B1, ANXA11, BANF1, CALM2, CCT4, CMPK1, DNA2, EIF3B, EIF3E, FKBP4, GARS, HDAC3, HNRPDL, HSP90AA1, HSPA8, IARS, IDH3G, IPO5, LTA4H, MAP3K7, PA2G4, PCNA, PEX19, PSAP, PSMA1, PSMA2, PSMA3, PSMA4, PSMB1, PSMB2, PSMB3, PSMB4, PSMD13, PSME3, PTGES3, RAN, RCC1, RGN, RPS15, SETDB1, SH3BGRL2, SKP1, SOD1, SRSF7, TENM2, TKT, TXN, UCHL3, UROD, VCP, ZNF259
GO.0036021	endolysosome lumen	2	0.0196	CTSB, CTSL1
GO.0097452	GAIT complex	2	0.0196	EPRS, GAPDH
GO.0036464	cytoplasmic ribonucleoprotein granule	7	0.0208	ACTB, EIF2S1, PABPC1, PSMA2, PSMA4, PSMA6, RPLP0
GO.0098576	lumenal side of membrane	3	0.0211	BCAP31, CALR, NUCB1
GO.0005903	brush border	6	0.024	LCT, MYH10, MYL12B, MYL6, PEX19, VIL1
GO.0030016	myofibril	9	0.024	ALDOA, CALM2, CFL2, ENO1, FKBP1A, GLRX3, MYL12B, PSMA6, TPM4
GO.0031904	endosome lumen	3	0.024	CD63, CTSB, CTSL1
GO.0071682	endocytic vesicle lumen	3	0.024	CALR, HSP90AA1, SPARC
GO.0002102	podosome	3	0.0382	CTTN, TPM4, WDR1
GO.0071541	eukaryotic translation initiation factor 3 complex, eIF3m	2	0.0427	EIF3B, EIF3D
GO.0097433	dense body	2	0.0427	ACTB, SND1
GO.0072562	blood microparticle	6	0.0482	ACTB, CPN2, HSPA2, HSPA8, MSN, SERPINC1

## Sheet: Molecular Function 
GO pathways identified in exoproteome of transfected LL5 cells - Molecular Function
#pathway ID	pathway description	observed gene count	false discovery rate	matching proteins in network (labels as in Table S3)
GO.0003723	RNA binding	77	6.45e-23	AARS, AIMP1, ALDOA, ANXA11, ARCN1, BTF3, CALR, CCT3, CCT4, CCT6A, CLTC, EEF1A2, EEF1B2, EEF1D, EEF1G, EEF2, EIF2S1, EIF3B, EIF3D, EIF3E, EIF4A2, EIF4B, EIF5A, ENO1, EPRS, FKBP4, GANAB, GLRX3, GSPT1, HDLBP, HNRPDL, HSP90AA1, HSPA8, HSPA9, IPO5, KARS, LTA4H, METAP2, MSN, PA2G4, PABPC1, PDAP1, PKM, PPIB, PSMA1, PSMA6, RAN, RPL11, RPL18, RPL23A, RPL27A, RPL7, RPLP0, RPLP2, RPS10, RPS12, RPS13, RPS15,…
GO.0044822	poly(A) RNA binding	62	4.25e-19	ALDOA, ANXA11, ARCN1, BTF3, CALR, CCT3, CCT4, CCT6A, CLTC, EEF2, EIF2S1, EIF3D, EIF3E, EIF4A2, EIF4B, EIF5A, ENO1, FKBP4, GANAB, GLRX3, GSPT1, HDLBP, HNRPDL, HSP90AA1, HSPA8, HSPA9, IPO5, LTA4H, METAP2, PA2G4, PABPC1, PDAP1, PKM, PPIB, RAN, RPL11, RPL23A, RPL27A, RPL5, RPL7, RPLP0, RPS10, RPS12, RPS13, RPS15, RPS15A, RPS27, RPS28, RPS3, RPS5, RPSA, SERBP1, SND1, SRSF7, SSB, STIP1, TBCA, TPT1, TXN…
GO.0003824	catalytic activity	125	3.37e-13	AARS, ACHE, ACSS2, ADAM10, ADAMTS7, ADSL, AHCY, AKR1B1, ALDOA, ATP6V1A, ATP6V1B2, B3GALT5, BIRC8, C10orf2, CANT1, CHIT1, CMPK1, CPQ, CTSB, CTSD, CTSF, CTSL1, DHRS11, DNA2, EEF1A1, EEF1A2, EEF2, EIF4A2, ENO1, ENOPH1, EPRS, FAHD2A, FKBP1A, FKBP4, FTH1, GALNT13, GANAB, GAPDH, GARS, GCLC, GCLM, GLO1, GLRX3, GPX4, GSPT1, GSTT2, GSTT2B, GUK1, HDAC3, HEXB, HINT2, HK2, HPGDS, HSP90AA1, HSPA5, HSPA8, IARS…
GO.0005488	binding	192	3.37e-13	AARS, ACBD7, ACHE, ACLY, ACSS2, ACTB, ADAMTS7, AHCY, AIMP1, ALDOA, ANXA4, AP2A2, APOD, ARCN1, ARHGDIA, ATP6V1A, ATP6V1B2, BANF1, BIRC8, BTF3, C10orf2, CALM2, CALR, CALU, CANT1, CAT, CCT2, CCT3, CCT4, CCT6A, CCT7, CDC37, CHIT1, CLTC, CMPK1, CNDP2, CORO6, COTL1, CPQ, CTSB, CTSL1, CTTN, CYB5B, DNA2, EEF1A2, EEF1B2, EEF1D, EEF1G, EEF2, EIF2S1, EIF3D, EIF3E, EIF4A2, EML1, ENOPH1, EPRS, ESYT2, FABP7, F…
GO.0016787	hydrolase activity	72	2.97e-11	AARS, ACHE, ADAM10, ADAMTS7, AHCY, ATP6V1A, ATP6V1B2, C10orf2, CANT1, CAT, CHIT1, CPQ, CTSB, CTSD, CTSF, CTSL1, DNA2, EEF1A1, EEF1A2, EEF2, EIF4A2, ENOPH1, FAHD2A, GANAB, GSPT1, HDAC3, HEXB, HINT2, HSP90AA1, HSPA5, HSPA8, IARS, KIF5B, LCT, LIPF, LTA4H, MANBA, METAP2, MMEL1, MMP15, MYH10, MYL6, NAGA, OTOG, PAPL, PCNA, PDCD6, PGAM2, PIGK, PLA2G15, PSMA1, PSMA2, PSMA3, PSMA4, PSMA6, PSMB1, PSMB2, PS…
GO.0005198	structural molecule activity	34	4.96e-11	ACTB, CLTC, COL4A6, EIF3B, EPB41L3, LAMA5, LAMB1, LAMC1, MSN, MYL6, OTOG, PXDN, RPL18, RPL27A, RPL5, RPL7, RPLP0, RPLP2, RPS11, RPS12, RPS13, RPS15, RPS15A, RPS27, RPS28, RPS3, RPS5, RPS8, RPSA, TINAGL1, TPM4, TUBA3D, TUBB3, TUBB4B
GO.0097159	organic cyclic compound binding	125	4.96e-11	AARS, ACLY, ACSS2, ACTB, AHCY, AIMP1, ALDOA, ANXA11, APOD, ARCN1, ATP6V1A, ATP6V1B2, BANF1, BTF3, C10orf2, CALR, CAT, CCT2, CCT3, CCT4, CCT6A, CCT7, CLTC, CMPK1, CYB5B, DNA2, EEF1A2, EEF1B2, EEF1D, EEF1G, EEF2, EIF2S1, EIF3D, EIF3E, EIF4A2, EIF5A, ENO1, EPRS, FKBP1A, GANAB, GAPDH, GARS, GCFC1, GCLC, GLRX3, GOT1, GSPT1, GUK1, H2AFV, HDAC3, HDLBP, HINT2, HK2, HSP90AA1, HSPA2, HSPA4, HSPA5, HSPA8, H…
GO.0036094	small molecule binding	78	5.25e-11	AARS, ACLY, ACSS2, ACTB, AHCY, APOD, ARHGDIA, ATP6V1A, ATP6V1B2, C10orf2, CAT, CCT2, CCT3, CCT4, CCT6A, CCT7, CMPK1, DNA2, EEF1A1, EEF1A2, EEF2, EIF3B, EIF4A2, EIF4B, EPRS, ESYT2, FKBP4, GAPDH, GARS, GCLC, GOT1, GSPT1, GUK1, HINT2, HK2, HNRPDL, HSP90AA1, HSPA2, HSPA4, HSPA5, HSPA8, HSPA9, IARS, IDH3G, KARS, KIF5B, MAP3K7, MYH10, NARS, NPC2, PABPC1, PAICS, PAM, PBK, PFKP, PGD, PGK1, PKM, PLOD3, PT…
GO.1901363	heterocyclic compound binding	123	9.39e-11	AARS, ACLY, ACSS2, ACTB, AHCY, AIMP1, ALDOA, ANXA11, ARCN1, ATP6V1A, ATP6V1B2, BANF1, BTF3, C10orf2, CALR, CAT, CCT2, CCT3, CCT4, CCT6A, CCT7, CLTC, CMPK1, CYB5B, DNA2, EEF1A2, EEF1B2, EEF1D, EEF1G, EEF2, EIF2S1, EIF3D, EIF3E, EIF4A2, EIF5A, ENO1, EPRS, FKBP1A, GANAB, GAPDH, GARS, GCFC1, GCLC, GLRX3, GOT1, GSPT1, GUK1, H2AFV, HDAC3, HDLBP, HINT2, HK2, HSP90AA1, HSPA2, HSPA4, HSPA5, HSPA8, HSPA9, …
GO.0051082	unfolded protein binding	14	1.22e-10	CALR, CCT2, CCT3, CCT4, CCT6A, CCT7, CDC37, HSPA2, HSPA5, HSPA8, HSPA9, PPIB, PTGES3, TUBB4B
GO.0003735	structural constituent of ribosome	17	3e-10	RPL18, RPL27A, RPL5, RPL7, RPLP0, RPLP2, RPS11, RPS12, RPS13, RPS15, RPS15A, RPS27, RPS28, RPS3, RPS5, RPS8, RPSA
GO.0004298	threonine-type endopeptidase activity	9	4.78e-10	PSMA1, PSMA2, PSMA3, PSMA4, PSMA6, PSMB1, PSMB2, PSMB3, PSMB4
GO.0008135	translation factor activity, RNA binding	14	4.78e-10	EEF1A1, EEF1A2, EEF1B2, EEF1D, EEF1G, EEF2, EIF2S1, EIF3B, EIF3D, EIF3E, EIF4A2, EIF4B, EIF5A, GSPT1
GO.1901265	nucleoside phosphate binding	70	8.31e-10	AARS, ACLY, ACSS2, ACTB, AHCY, ATP6V1A, ATP6V1B2, C10orf2, CAT, CCT2, CCT3, CCT4, CCT6A, CCT7, CMPK1, DNA2, EEF1A1, EEF1A2, EEF2, EIF3B, EIF4A2, EIF4B, EPRS, FKBP4, GAPDH, GARS, GCLC, GSPT1, GUK1, HINT2, HK2, HNRPDL, HSP90AA1, HSPA2, HSPA4, HSPA5, HSPA8, HSPA9, IARS, IDH3G, KARS, KIF5B, MAP3K7, MYH10, NARS, PABPC1, PAICS, PBK, PFKP, PGD, PGK1, PKM, PSMA6, PTK7, QARS, RAN, RPL23A, SARS, SRSF7, SSB…
GO.0000166	nucleotide binding	69	2.23e-09	AARS, ACLY, ACSS2, ACTB, AHCY, ATP6V1A, ATP6V1B2, C10orf2, CAT, CCT2, CCT3, CCT4, CCT6A, CCT7, CMPK1, DNA2, EEF1A1, EEF1A2, EEF2, EIF3B, EIF4A2, EIF4B, EPRS, FKBP4, GAPDH, GARS, GCLC, GSPT1, GUK1, HINT2, HK2, HNRPDL, HSP90AA1, HSPA2, HSPA4, HSPA5, HSPA8, HSPA9, IARS, IDH3G, KARS, KIF5B, MAP3K7, MYH10, NARS, PABPC1, PAICS, PBK, PFKP, PGD, PGK1, PKM, PTK7, QARS, RAN, RPL23A, SARS, SRSF7, SSB, ST13,…
GO.0003676	nucleic acid binding	92	3.46e-09	AARS, AIMP1, ALDOA, ANXA11, ARCN1, BANF1, BTF3, C10orf2, CALR, CCT3, CCT4, CCT6A, CLTC, DNA2, EEF1A2, EEF1B2, EEF1D, EEF1G, EEF2, EIF2S1, EIF3B, EIF3D, EIF3E, EIF4A2, EIF4B, EIF5A, ENO1, EPRS, FKBP4, GANAB, GCFC1, GLRX3, GSPT1, H2AFV, HDAC3, HDLBP, HNRPDL, HSP90AA1, HSPA8, HSPA9, IPO5, KARS, LTA4H, METAP2, MSN, NACA, NARS, NUCB1, PA2G4, PABPC1, PCNA, PDAP1, PDCD5, PKM, PLSCR1, PPIB, PSMA1, PSMA6,…
GO.0097367	carbohydrate derivative binding	66	3.86e-09	AARS, ACLY, ACSS2, ACTB, ATP6V1A, ATP6V1B2, C10orf2, CALR, CCT2, CCT3, CCT4, CCT6A, CCT7, CHIT1, CMPK1, CTSB, CTSL1, DNA2, EEF1A1, EEF1A2, EEF2, EIF4A2, EPRS, FKBP4, GARS, GCLC, GSPT1, GUK1, HK2, HSP90AA1, HSPA2, HSPA4, HSPA5, HSPA8, HSPA9, IARS, IDH3G, KARS, KIF5B, LAMB1, LAMC1, MAP3K7, MYH10, NARS, PAICS, PBK, PDCD5, PFKP, PGK1, PKM, PSMB4, PTK7, QARS, RAN, SARS, SERPINC1, ST13, TUBA3D, TUBB3, …
GO.0004812	aminoacyl-tRNA ligase activity	10	2.16e-08	AARS, EPRS, GARS, IARS, KARS, NARS, QARS, SARS, VARS, YARS
GO.0005515	protein binding	102	3.06e-08	ACHE, ACTB, ADAM10, AIMP1, ALDOA, ANXA11, ANXA4, AP2A2, C10orf2, CALM2, CALR, CAT, CCT2, CCT3, CCT4, CCT6A, CCT7, CDC37, CLTC, CORO6, COTL1, CPQ, CTSB, CTSL1, CTTN, EEF1A1, EEF1A2, EEF1D, EEF2, EIF3B, EIF3E, EIF5A, EML1, ENO1, EPRS, ESYT2, FKBP1A, FKBP4, GAPDH, GARS, GCLM, HDAC3, HEXB, HPGDS, HSP90AA1, HSPA2, HSPA5, HSPA8, HSPA9, IARS, IPO5, KIF5B, LAMA5, MAP3K7, MAPRE3, MSN, MYH10, NAGA, NPC2, P…
GO.0003746	translation elongation factor activity	7	1.22e-07	EEF1A1, EEF1A2, EEF1B2, EEF1D, EEF1G, EEF2, EIF5A
GO.0043168	anion binding	70	1.28e-07	AARS, ACBD7, ACLY, ACSS2, ACTB, ANXA11, ANXA4, ARHGDIA, ATP6V1A, ATP6V1B2, C10orf2, CCT2, CCT3, CCT4, CCT6A, CCT7, CMPK1, DNA2, EEF1A1, EEF1A2, EEF2, EIF4A2, EPRS, ESYT2, FKBP4, GARS, GCLC, GOT1, GSPT1, GUK1, HK2, HSP90AA1, HSPA2, HSPA4, HSPA5, HSPA8, HSPA9, IARS, IDH3G, KARS, KIF5B, MAP3K7, MYH10, NARS, PAICS, PAM, PBK, PDCD5, PFKP, PGK1, PKM, PLA2G15, PLOD3, PSMA6, PTK7, QARS, RAN, SARS, SERPIN…
GO.0017076	purine nucleotide binding	56	1.49e-07	AARS, ACLY, ACSS2, ACTB, AHCY, ATP6V1A, ATP6V1B2, C10orf2, CCT2, CCT3, CCT4, CCT6A, CCT7, CMPK1, DNA2, EEF1A1, EEF1A2, EEF2, EIF4A2, EPRS, FKBP4, GARS, GCLC, GSPT1, GUK1, HK2, HSP90AA1, HSPA2, HSPA4, HSPA5, HSPA8, HSPA9, IARS, IDH3G, KARS, KIF5B, MAP3K7, MYH10, NARS, PAICS, PBK, PFKP, PGK1, PKM, PTK7, QARS, RAN, SARS, ST13, TUBA3D, TUBB3, TUBB4B, UBA1, VARS, VCP, YARS
GO.0035639	purine ribonucleoside triphosphate binding	55	1.64e-07	AARS, ACLY, ACSS2, ACTB, ATP6V1A, ATP6V1B2, C10orf2, CCT2, CCT3, CCT4, CCT6A, CCT7, CMPK1, DNA2, EEF1A1, EEF1A2, EEF2, EIF4A2, EPRS, FKBP4, GARS, GCLC, GSPT1, GUK1, HK2, HSP90AA1, HSPA2, HSPA4, HSPA5, HSPA8, HSPA9, IARS, IDH3G, KARS, KIF5B, MAP3K7, MYH10, NARS, PAICS, PBK, PFKP, PGK1, PKM, PSMA6, PTK7, QARS, RAN, SARS, TUBA3D, TUBB3, TUBB4B, UBA1, VARS, VCP, YARS
GO.0019899	enzyme binding	44	4.4e-07	ACTB, ADAM10, AIMP1, AP2A2, C10orf2, CALM2, CALR, CAT, CCT2, CDC37, CLTC, COTL1, EEF1A1, EEF1A2, EEF2, ENO1, EPRS, GCLM, HDAC3, HSP90AA1, HSPA2, HSPA5, HSPA8, HSPA9, IARS, IPO5, MSN, NPC2, PA2G4, PCNA, PEX19, PLSCR1, PPIB, RPS3, SERPINB3, SERPINB4, SERPINB9, SERPINC1, SOD1, SORL1, TPI1, UBE2V2, VCP, YWHAB
GO.0032553	ribonucleotide binding	55	4.4e-07	AARS, ACLY, ACSS2, ACTB, ATP6V1A, ATP6V1B2, C10orf2, CCT2, CCT3, CCT4, CCT6A, CCT7, CMPK1, DNA2, EEF1A1, EEF1A2, EEF2, EIF4A2, EPRS, FKBP4, GARS, GCLC, GSPT1, GUK1, HK2, HSP90AA1, HSPA2, HSPA4, HSPA5, HSPA8, HSPA9, IARS, IDH3G, KARS, KIF5B, MAP3K7, MYH10, NARS, PAICS, PBK, PFKP, PGK1, PKM, PTK7, QARS, RAN, SARS, TUBA3D, TUBB3, TUBB4B, UBA1, UGP2, VARS, VCP, YARS
GO.0032550	purine ribonucleoside binding	54	4.66e-07	AARS, ACLY, ACSS2, ACTB, ATP6V1A, ATP6V1B2, C10orf2, CCT2, CCT3, CCT4, CCT6A, CCT7, CMPK1, DNA2, EEF1A1, EEF1A2, EEF2, EIF4A2, EPRS, FKBP4, GARS, GCLC, GSPT1, GUK1, HK2, HSP90AA1, HSPA2, HSPA4, HSPA5, HSPA8, HSPA9, IARS, IDH3G, KARS, KIF5B, MAP3K7, MYH10, NARS, PAICS, PBK, PFKP, PGK1, PKM, PTK7, QARS, RAN, SARS, TUBA3D, TUBB3, TUBB4B, UBA1, VARS, VCP, YARS
GO.0030554	adenyl nucleotide binding	48	4.84e-07	AARS, ACLY, ACSS2, ACTB, AHCY, ATP6V1A, ATP6V1B2, C10orf2, CCT2, CCT3, CCT4, CCT6A, CCT7, CMPK1, DNA2, EIF4A2, EPRS, FKBP4, GARS, GCLC, GUK1, HK2, HSP90AA1, HSPA2, HSPA4, HSPA5, HSPA8, HSPA9, IARS, IDH3G, KARS, KIF5B, MAP3K7, MYH10, NARS, PAICS, PBK, PFKP, PGK1, PKM, PTK7, QARS, SARS, ST13, UBA1, VARS, VCP, YARS
GO.0032555	purine ribonucleotide binding	54	7.19e-07	AARS, ACLY, ACSS2, ACTB, ATP6V1A, ATP6V1B2, C10orf2, CCT2, CCT3, CCT4, CCT6A, CCT7, CMPK1, DNA2, EEF1A1, EEF1A2, EEF2, EIF4A2, EPRS, FKBP4, GARS, GCLC, GSPT1, GUK1, HK2, HSP90AA1, HSPA2, HSPA4, HSPA5, HSPA8, HSPA9, IARS, IDH3G, KARS, KIF5B, MAP3K7, MYH10, NARS, PAICS, PBK, PFKP, PGK1, PKM, PTK7, QARS, RAN, SARS, TUBA3D, TUBB3, TUBB4B, UBA1, VARS, VCP, YARS
GO.0005524	ATP binding	46	1.52e-06	AARS, ACLY, ACSS2, ACTB, ATP6V1A, ATP6V1B2, C10orf2, CCT2, CCT3, CCT4, CCT6A, CCT7, CMPK1, DNA2, EIF4A2, EPRS, FKBP4, GARS, GCLC, GUK1, HK2, HSP90AA1, HSPA2, HSPA4, HSPA5, HSPA8, HSPA9, IARS, IDH3G, KARS, KIF5B, MAP3K7, MYH10, NARS, PAICS, PBK, PFKP, PGK1, PKM, PTK7, QARS, SARS, UBA1, VARS, VCP, YARS
GO.0070011	peptidase activity, acting on L-amino acid peptides	25	1.67e-06	ADAM10, ADAMTS7, CPQ, CTSB, CTSD, CTSF, CTSL1, LTA4H, METAP2, MMEL1, MMP15, PDCD6, PIGK, PSMA1, PSMA2, PSMA3, PSMA4, PSMA6, PSMB1, PSMB2, PSMB3, PSMB4, TINAGL1, TMPRSS9, UCHL3
GO.0032403	protein complex binding	25	2.83e-06	ACHE, ADAM10, ANXA11, CALR, CORO6, CTSB, CTSL1, EML1, FKBP1A, GAPDH, HSP90AA1, HSPA8, KIF5B, LAMA5, MAPRE3, MYH10, PCNA, PFKP, PKM, PPIB, RAN, RCC1, SPARC, VCP, VIL1
GO.0043167	ion binding	117	4.44e-06	AARS, ACBD7, ACHE, ACLY, ACSS2, ACTB, ADAM10, ADAMTS7, ANXA11, ANXA4, ARHGDIA, ATP6V1A, ATP6V1B2, BIRC8, C10orf2, CALM2, CALR, CALU, CANT1, CAT, CCT2, CCT3, CCT4, CCT6A, CCT7, CMPK1, CNDP2, CPQ, CYB5B, DNA2, EEF1A1, EEF1A2, EEF2, EIF4A2, EML1, ENO1, ENOPH1, EPRS, ESYT2, FAHD2A, FKBP4, GALNT13, GARS, GCLC, GLO1, GLRX3, GOT1, GSPT1, GUK1, HK2, HMCN1, HPGDS, HSP90AA1, HSPA2, HSPA4, HSPA5, HSPA8, HSP…
GO.0004175	endopeptidase activity	19	0.000194	ADAM10, ADAMTS7, CTSB, CTSD, CTSF, CTSL1, MMEL1, MMP15, PDCD6, PSMA1, PSMA2, PSMA3, PSMA4, PSMA6, PSMB1, PSMB2, PSMB3, PSMB4, TMPRSS9
GO.0019843	rRNA binding	6	0.000825	RPL11, RPL23A, RPL5, RPS11, RPS13, RPS4X
GO.0023026	MHC class II protein complex binding	4	0.000884	ANXA11, HSP90AA1, HSPA8, PKM
GO.0016798	hydrolase activity, acting on glycosyl bonds	9	0.00181	CHIT1, GANAB, HEXB, LCT, MANBA, NAGA, OTOG, PCNA, RPS3
GO.0048029	monosaccharide binding	7	0.00181	ALDOA, HK2, MANBA, PAM, PLOD3, TALDO1, UGP2
GO.0016209	antioxidant activity	7	0.00214	CAT, GPX4, PRDX2, PXDN, SOD1, TXNDC17, TXNRD2
GO.0005509	calcium ion binding	23	0.00235	ANXA11, ANXA4, CALM2, CALR, CALU, CANT1, EML1, ESYT2, HMCN1, HPGDS, HSPA5, MMP15, MYL12B, MYL6, NUCB1, PDCD6, PLSCR1, RGN, SLIT3, SPARC, TPM4, TPT1, VIL1
GO.0044877	macromolecular complex binding	30	0.0032	ACHE, ADAM10, ANXA11, CALR, CORO6, CTSB, CTSL1, EIF2S1, EIF5A, EML1, FKBP1A, GAPDH, HSP90AA1, HSPA5, HSPA8, KIF5B, LAMA5, MAPRE3, MYH10, PCNA, PFKP, PKM, PPIB, RAN, RCC1, RPSA, SORL1, SPARC, VCP, VIL1
GO.0003743	translation initiation factor activity	6	0.00365	EIF2S1, EIF3B, EIF3D, EIF3E, EIF4A2, EIF4B
GO.0030234	enzyme regulator activity	26	0.00463	ANXA4, ARHGDIA, BIRC8, CALM2, CALU, CDC37, CPN2, GCLM, GDI1, GMFB, HSP90AA1, IPO5, MMP15, PCNA, PDCD5, PSAP, PSME3, RGN, SERPINB3, SERPINB4, SERPINB9, SERPINC1, SH3BP5, SIPA1L2, VCP, VIL1
GO.0016874	ligase activity	16	0.00787	AARS, ACLY, ACSS2, EPRS, GARS, GCLC, GCLM, IARS, KARS, NARS, PAICS, QARS, SARS, UBA1, VARS, YARS
GO.0051087	chaperone binding	6	0.00902	CALR, CDC37, HSPA5, PFDN4, SOD1, TBCA
GO.0004601	peroxidase activity	5	0.00906	CAT, GPX4, PRDX2, PXDN, TXNDC17
GO.0048037	cofactor binding	12	0.011	ACBD7, ACLY, AHCY, CAT, GAPDH, GCLC, GOT1, IDH3G, PGAM2, PGD, TKT, TXNRD2
GO.0000049	tRNA binding	5	0.0125	AARS, AIMP1, KARS, SSB, YARS
GO.0002161	aminoacyl-tRNA editing activity	3	0.0125	AARS, IARS, VARS
GO.0004357	glutamate-cysteine ligase activity	2	0.0125	GCLC, GCLM
GO.0004553	hydrolase activity, hydrolyzing O-glycosyl compounds	7	0.0125	CHIT1, GANAB, HEXB, LCT, MANBA, NAGA, OTOG
GO.0030246	carbohydrate binding	12	0.0178	ALDOA, CALR, GALNT13, GANAB, HK2, LGALS8, MANBA, PAM, PLOD3, TALDO1, TINAGL1, UGP2
GO.0008237	metallopeptidase activity	9	0.019	ADAM10, ADAMTS7, CNDP2, CPQ, LTA4H, METAP2, MMEL1, MMP15, PEPD
GO.0016829	lyase activity	9	0.019	ADSL, ALDOA, ENO1, GLO1, GOT1, PAICS, PAM, RPS3, UROD
GO.0043531	ADP binding	4	0.0197	GCLC, MYH10, PKM, VCP
GO.0051059	NF-kappaB binding	4	0.0227	ANXA4, HDAC3, PSMA6, RPS3
GO.0008289	lipid binding	19	0.024	ACBD7, ANXA11, ANXA4, AP2A2, APOD, ARHGDIA, ESYT2, FABP7, HDLBP, HSPA2, LAMB1, LAMC1, LIPF, NPC2, PLA2G15, PSAP, PSMB4, VCP, VIL1
GO.0043022	ribosome binding	4	0.0295	EIF2S1, EIF5A, HSPA5, RPSA
GO.0016842	amidine-lyase activity	2	0.031	ADSL, PAM
GO.0016853	isomerase activity	8	0.031	FKBP1A, FKBP4, HPGDS, PIGK, PMM2, PPIB, PTGES3, TPI1
GO.0016462	pyrophosphatase activity	21	0.0345	ATP6V1A, ATP6V1B2, C10orf2, CANT1, DNA2, EEF1A1, EEF1A2, EEF2, EIF4A2, GSPT1, HSP90AA1, HSPA5, HSPA8, KIF5B, MYH10, MYL6, RAN, TUBA3D, TUBB3, TUBB4B, VCP
GO.0016805	dipeptidase activity	3	0.0345	CNDP2, CPQ, PEPD
GO.0098772	molecular function regulator	28	0.0375	ANXA4, ARHGDIA, BIRC8, CALM2, CALU, CDC37, CPN2, GCLM, GDI1, GMFB, HSP90AA1, IPO5, MMP15, PCNA, PDCD5, PSAP, PSME3, PXDN, RCC1, RGN, SERPINB3, SERPINB4, SERPINB9, SERPINC1, SH3BP5, SIPA1L2, VCP, VIL1
GO.0052689	carboxylic ester hydrolase activity	7	0.0403	AARS, ACHE, IARS, LIPF, PLA2G15, RGN, VARS
GO.0017111	nucleoside-triphosphatase activity	20	0.0414	ATP6V1A, ATP6V1B2, C10orf2, DNA2, EEF1A1, EEF1A2, EEF2, EIF4A2, GSPT1, HSP90AA1, HSPA5, HSPA8, KIF5B, MYH10, MYL6, RAN, TUBA3D, TUBB3, TUBB4B, VCP
GO.0003674	molecular_function	178	0.0453	ACBD7, ACHE, ACSS2, ACTB, ADAMTS7, ADSL, AIMP1, AKR1B1, ALDOA, ANXA4, APOD, ARCN1, ATP6V1A, B3GALT5, BANF1, BIRC8, BTF3, C10orf2, CALM2, CALR, CCT2, CCT3, CCT4, CCT6A, CCT7, CHIT1, CLIC6, CLTC, CMPK1, COL4A6, CORO6, COTL1, CPN2, CPQ, CTSB, CTSD, CTSF, CTSL1, CTTN, CYB5B, DHRS11, DNA2, EEF1B2, EEF1D, EEF1G, EIF2S1, EIF3D, EIF3E, EIF4A2, EML1, EPB41L3, EPRS, ESYT2, FAHD2A, FKBP1A, GALNT13, GAPDH, G…
GO.0002020	protease binding	6	0.0462	C10orf2, SERPINB3, SERPINB4, SERPINB9, SERPINC1, VCP

## Sheet: Biological Process 
GO pathways identified in exoproteome of transfected LL5 cells - Biological Process
#pathway ID	pathway description	observed gene count	false discovery rate	matching proteins in network (labels as in Table S3)
GO.0006518	peptide metabolic process	47	1.28e-25	AARS, AIMP1, CNDP2, CPQ, EEF1A1, EEF1A2, EEF1B2, EEF1D, EEF1G, EEF2, EIF2S1, EIF3B, EIF3E, EIF4A2, EIF4B, GARS, GCLC, GCLM, GLO1, GSPT1, IARS, KARS, LTA4H, NACA, PABPC1, PAM, QARS, RPL18, RPL27A, RPL5, RPL7, RPLP0, RPLP2, RPS10, RPS11, RPS12, RPS13, RPS15, RPS27, RPS28, RPS3, RPS5, RPSA, SARS, SOD1, VARS, YARS
GO.0043043	peptide biosynthetic process	42	2.14e-24	AARS, AIMP1, CNDP2, EEF1A1, EEF1A2, EEF1B2, EEF1D, EEF1G, EEF2, EIF2S1, EIF3B, EIF3E, EIF4A2, EIF4B, GARS, GCLC, GCLM, GSPT1, IARS, KARS, NACA, PABPC1, QARS, RPL18, RPL27A, RPL5, RPL7, RPLP0, RPLP2, RPS10, RPS11, RPS12, RPS13, RPS15, RPS27, RPS28, RPS3, RPS5, RPSA, SARS, VARS, YARS
GO.0043603	cellular amide metabolic process	50	2.72e-23	AARS, AIMP1, CNDP2, CPQ, EEF1A1, EEF1A2, EEF1B2, EEF1D, EEF1G, EEF2, EIF2S1, EIF3B, EIF3E, EIF4A2, EIF4B, GARS, GCLC, GCLM, GLO1, GSPT1, HEXB, IARS, KARS, LTA4H, NACA, NAGA, PABPC1, PAM, PLA2G15, QARS, RPL18, RPL27A, RPL5, RPL7, RPLP0, RPLP2, RPS10, RPS11, RPS12, RPS13, RPS15, RPS27, RPS28, RPS3, RPS5, RPSA, SARS, SOD1, VARS, YARS
GO.0006412	translation	39	1.77e-22	AARS, AIMP1, EEF1A1, EEF1A2, EEF1B2, EEF1D, EEF1G, EEF2, EIF2S1, EIF3B, EIF3E, EIF4A2, EIF4B, GARS, GSPT1, IARS, KARS, NACA, PABPC1, QARS, RPL18, RPL27A, RPL5, RPL7, RPLP0, RPLP2, RPS10, RPS11, RPS12, RPS13, RPS15, RPS27, RPS28, RPS3, RPS5, RPSA, SARS, VARS, YARS
GO.1901564	organonitrogen compound metabolic process	76	1.87e-22	AARS, ACHE, ACLY, ADSL, AIMP1, AKR1B1, ALDOA, ATP6V1A, ATP6V1B2, CAT, CHIT1, CMPK1, CNDP2, CPQ, EEF1A1, EEF1A2, EEF1B2, EEF1D, EEF1G, EEF2, EIF2S1, EIF3B, EIF3E, EIF4A2, EIF4B, ENO1, ENOPH1, GAPDH, GARS, GCLC, GLO1, GSPT1, GSTT2, HK2, HPGDS, HSPA8, IARS, IDH3G, KARS, LTA4H, NACA, NAGA, PABPC1, PAICS, PAM, PEPD, PFKP, PGAM2, PGD, PGK1, PLA2G15, PLSCR1, PSAP, QARS, RPL18, RPL27A, RPL5, RPL7, RPLP0,…
GO.0009056	catabolic process	75	1.61e-19	ACHE, ADAM10, ADAMTS7, AHCY, ALDOA, CALM2, CAT, CHIT1, COL4A6, CPQ, CTSB, CTSD, CTSF, CTSL1, DNA2, EIF3E, EIF4A2, EIF4B, ENO1, FABP7, GAPDH, GSPT1, HK2, HSPA5, LIPF, LTA4H, MANBA, MMP15, NAGA, PABPC1, PEPD, PFKP, PGAM2, PGK1, PKM, PLA2G15, PRDX2, PSMA1, PSMA2, PSMA3, PSMA4, PSMA6, PSMB1, PSMB2, PSMB3, PSMB4, PSMD13, PSME3, PXDN, RPL11, RPL18, RPL23A, RPL27A, RPL5, RPL7, RPLP0, RPLP2, RPS10, RPS11…
GO.1901575	organic substance catabolic process	69	3.81e-19	ACHE, ADAMTS7, AHCY, ALDOA, CALM2, CAT, CHIT1, CPQ, CTSB, CTSD, CTSF, CTSL1, DNA2, EIF3E, EIF4A2, EIF4B, ENO1, FABP7, GAPDH, GSPT1, HK2, HSPA5, LIPF, LTA4H, MANBA, NAGA, PABPC1, PFKP, PGAM2, PGK1, PKM, PLA2G15, PSMA1, PSMA2, PSMA3, PSMA4, PSMA6, PSMB1, PSMB2, PSMB3, PSMB4, PSMD13, PSME3, RPL11, RPL18, RPL23A, RPL27A, RPL5, RPL7, RPLP0, RPLP2, RPS10, RPS11, RPS12, RPS13, RPS15, RPS15A, RPS27, RPS2…
GO.1901566	organonitrogen compound biosynthetic process	55	4.28e-19	AARS, ACHE, ADSL, AHCY, AIMP1, ALDOA, CMPK1, CNDP2, EEF1A1, EEF1A2, EEF1B2, EEF1D, EEF1G, EEF2, EIF2S1, EIF3B, EIF3E, EIF4A2, EIF4B, ENOPH1, GARS, GCLC, GCLM, GSPT1, GSTT2, GUK1, HPGDS, IARS, KARS, NACA, PABPC1, PAICS, PKM, PLSCR1, QARS, RPL18, RPL27A, RPL5, RPL7, RPLP0, RPLP2, RPS10, RPS11, RPS12, RPS13, RPS15, RPS27, RPS28, RPS3, RPS5, RPSA, SARS, UROD, VARS, YARS
GO.0000184	nuclear-transcribed mRNA catabolic process, nonsense-mediated decay	24	6.27e-19	EIF3E, GSPT1, PABPC1, RPL11, RPL18, RPL23A, RPL27A, RPL5, RPL7, RPLP0, RPLP2, RPS10, RPS11, RPS12, RPS13, RPS15, RPS15A, RPS27, RPS28, RPS3, RPS4X, RPS5, RPS8, RPSA
GO.0044403	symbiosis, encompassing mutualism through parasitism	49	7.05e-18	AP2A2, ATP6V1A, ATP6V1B2, BANF1, EIF4A2, HSPA8, IPO5, KARS, NACA, PPIB, PSMA1, PSMA2, PSMA3, PSMA4, PSMA6, PSMB1, PSMB2, PSMB3, PSMB4, PSMD13, PSME3, RAN, RCC1, RPL11, RPL18, RPL23A, RPL27A, RPL5, RPL7, RPLP0, RPLP2, RPS10, RPS11, RPS12, RPS13, RPS15, RPS15A, RPS27, RPS28, RPS3, RPS4X, RPS5, RPS8, RPSA, SERPINB3, SERPINB9, SKP1, SND1, VCP
GO.0009057	macromolecule catabolic process	52	9.79e-18	ADAMTS7, CALM2, CHIT1, CTSB, CTSD, CTSF, CTSL1, DNA2, EIF3E, EIF4A2, EIF4B, GSPT1, HEXB, HSPA5, MANBA, PABPC1, PSMA1, PSMA2, PSMA3, PSMA4, PSMA6, PSMB1, PSMB2, PSMB3, PSMB4, PSMD13, PSME3, RPL11, RPL18, RPL23A, RPL27A, RPL5, RPL7, RPLP0, RPLP2, RPS10, RPS11, RPS12, RPS13, RPS15, RPS15A, RPS27, RPS28, RPS3, RPS4X, RPS5, RPS8, RPSA, SKP1, UBA1, VCP, ZNF259
GO.0044265	cellular macromolecule catabolic process	48	1.43e-17	ADAMTS7, CTSB, CTSF, CTSL1, DNA2, EIF3E, EIF4A2, EIF4B, GSPT1, HSPA5, PABPC1, PSMA1, PSMA2, PSMA3, PSMA4, PSMA6, PSMB1, PSMB2, PSMB3, PSMB4, PSMD13, PSME3, RPL11, RPL18, RPL23A, RPL27A, RPL5, RPL7, RPLP0, RPLP2, RPS10, RPS11, RPS12, RPS13, RPS15, RPS15A, RPS27, RPS28, RPS3, RPS4X, RPS5, RPS8, RPSA, SKP1, UBA1, UCHL3, VCP, ZNF259
GO.0006414	translational elongation	27	1.83e-17	EEF1A1, EEF1A2, EEF1B2, EEF1D, EEF1G, EEF2, RPL11, RPL18, RPL23A, RPL27A, RPL5, RPL7, RPLP0, RPLP2, RPS10, RPS11, RPS12, RPS13, RPS15, RPS15A, RPS27, RPS28, RPS3, RPS4X, RPS5, RPS8, RPSA
GO.0000956	nuclear-transcribed mRNA catabolic process	26	2.69e-17	EIF3E, EIF4A2, EIF4B, GSPT1, PABPC1, RPL11, RPL18, RPL23A, RPL27A, RPL5, RPL7, RPLP0, RPLP2, RPS10, RPS11, RPS12, RPS13, RPS15, RPS15A, RPS27, RPS28, RPS3, RPS4X, RPS5, RPS8, RPSA
GO.0006401	RNA catabolic process	28	2.86e-17	DNA2, EIF3E, EIF4A2, EIF4B, GSPT1, PABPC1, RPL11, RPL18, RPL23A, RPL27A, RPL5, RPL7, RPLP0, RPLP2, RPS10, RPS11, RPS12, RPS13, RPS15, RPS15A, RPS27, RPS28, RPS3, RPS4X, RPS5, RPS8, RPSA, ZNF259
GO.0016032	viral process	45	1.16e-16	AP2A2, BANF1, EIF4A2, HSPA8, IPO5, KARS, NACA, PSMA1, PSMA2, PSMA3, PSMA4, PSMA6, PSMB1, PSMB2, PSMB3, PSMB4, PSMD13, PSME3, RAN, RCC1, RPL11, RPL18, RPL23A, RPL27A, RPL5, RPL7, RPLP0, RPLP2, RPS10, RPS11, RPS12, RPS13, RPS15, RPS15A, RPS27, RPS28, RPS3, RPS4X, RPS5, RPS8, RPSA, SERPINB3, SKP1, SND1, VCP
GO.0070972	protein localization to endoplasmic reticulum	23	1.64e-16	BCAP31, HSPA5, RPL11, RPL18, RPL23A, RPL27A, RPL5, RPL7, RPLP0, RPLP2, RPS10, RPS11, RPS12, RPS13, RPS15, RPS15A, RPS27, RPS28, RPS3, RPS4X, RPS5, RPS8, RPSA
GO.0006614	SRP-dependent cotranslational protein targeting to membrane	21	3.78e-16	RPL11, RPL18, RPL23A, RPL27A, RPL5, RPL7, RPLP0, RPLP2, RPS10, RPS11, RPS12, RPS13, RPS15, RPS15A, RPS27, RPS28, RPS3, RPS4X, RPS5, RPS8, RPSA
GO.0022411	cellular component disassembly	38	5.3e-16	ADAM10, BANF1, BCAP31, CFL2, COL4A6, CTSB, CTSD, CTSL1, GSPT1, HSPA2, HSPA8, KIF5B, LAMA5, LAMB1, LAMC1, MMP15, RPL11, RPL18, RPL23A, RPL27A, RPL5, RPL7, RPLP0, RPLP2, RPS10, RPS11, RPS12, RPS13, RPS15, RPS15A, RPS27, RPS28, RPS3, RPS4X, RPS5, RPS8, RPSA, VIL1
GO.0006457	protein folding	26	7.26e-16	AARS, ACTB, CALR, CCT2, CCT3, CCT4, CCT6A, CCT7, CDC37, FKBP1A, FKBP4, GANAB, HSPA2, HSPA5, HSPA9, PEX19, PFDN4, PIGK, PPIB, PTGES3, SEP15, TBCA, TUBA3C, TUBB3, TUBB4B, TXN
GO.0019083	viral transcription	21	8.28e-16	RPL11, RPL18, RPL23A, RPL27A, RPL5, RPL7, RPLP0, RPLP2, RPS10, RPS11, RPS12, RPS13, RPS15, RPS15A, RPS27, RPS28, RPS3, RPS4X, RPS5, RPS8, RPSA
GO.0019538	protein metabolic process	108	8.28e-16	ACHE, ACTB, ADAM10, ADAMTS7, AIMP1, B3GALT5, BIRC8, CALR, CANT1, CAT, CCT2, CCT3, CCT4, CCT6A, CCT7, CDC37, CPQ, CTSB, CTSD, CTSF, CTSL1, EEF1A1, EEF1A2, EEF1B2, EEF1D, EEF1G, EEF2, EIF3B, EIF3E, EIF4A2, EIF4B, FKBP1A, FKBP4, GALNT13, GANAB, GAPDH, GARS, GMFB, GSPT1, HDAC3, HSPA2, HSPA5, IARS, KARS, KIF5B, LTA4H, MANBA, MAP3K7, METAP2, MMEL1, MMP15, NACA, PABPC1, PBK, PEX19, PFDN4, PIGK, PLOD3, P…
GO.0006413	translational initiation	27	9.2e-16	EIF2S1, EIF3B, EIF3E, EIF4A2, EIF4B, PABPC1, RPL11, RPL18, RPL23A, RPL27A, RPL5, RPL7, RPLP0, RPLP2, RPS10, RPS11, RPS12, RPS13, RPS15, RPS15A, RPS27, RPS28, RPS3, RPS4X, RPS5, RPS8, RPSA
GO.0044267	cellular protein metabolic process	98	1.23e-15	ACTB, ADAM10, ADAMTS7, AIMP1, B3GALT5, BIRC8, CALR, CCT2, CCT3, CCT4, CCT6A, CCT7, CDC37, CTSB, CTSF, CTSL1, EEF1A1, EEF1A2, EEF1B2, EEF1D, EEF1G, EEF2, EIF3B, EIF3E, EIF4A2, EIF4B, FKBP1A, FKBP4, GALNT13, GANAB, GAPDH, GARS, GMFB, GSPT1, HDAC3, HEXB, HSPA2, HSPA5, IARS, KARS, KIF5B, MANBA, MAP3K7, METAP2, MMP15, NACA, PABPC1, PBK, PEX19, PFDN4, PIGK, PLOD3, PMM2, PPIB, PSMA1, PSMA2, PSMA3, PSMA4…
GO.0044248	cellular catabolic process	61	1.59e-15	ACHE, ADAMTS7, AHCY, CALM2, CAT, CPQ, CTSB, CTSD, CTSF, CTSL1, DNA2, EIF3E, EIF4A2, EIF4B, FABP7, GSPT1, HSPA5, LTA4H, MANBA, NAGA, PABPC1, PLA2G15, PRDX2, PSMA1, PSMA2, PSMA3, PSMA4, PSMA6, PSMB1, PSMB2, PSMB3, PSMB4, PSMD13, PSME3, PXDN, RPL11, RPL18, RPL23A, RPL27A, RPL5, RPL7, RPLP0, RPLP2, RPS10, RPS11, RPS12, RPS13, RPS15, RPS15A, RPS27, RPS28, RPS3, RPS4X, RPS5, RPS8, RPSA, SKP1, UBA1, UCH…
GO.0019080	viral gene expression	21	3.66e-15	RPL11, RPL18, RPL23A, RPL27A, RPL5, RPL7, RPLP0, RPLP2, RPS10, RPS11, RPS12, RPS13, RPS15, RPS15A, RPS27, RPS28, RPS3, RPS4X, RPS5, RPS8, RPSA
GO.0043624	cellular protein complex disassembly	25	7.71e-15	CFL2, GSPT1, HSPA8, RPL11, RPL18, RPL23A, RPL27A, RPL5, RPL7, RPLP0, RPLP2, RPS10, RPS11, RPS12, RPS13, RPS15, RPS15A, RPS27, RPS28, RPS3, RPS4X, RPS5, RPS8, RPSA, VIL1
GO.0032984	macromolecular complex disassembly	26	1.47e-14	CFL2, GSPT1, HSPA8, KIF5B, RPL11, RPL18, RPL23A, RPL27A, RPL5, RPL7, RPLP0, RPLP2, RPS10, RPS11, RPS12, RPS13, RPS15, RPS15A, RPS27, RPS28, RPS3, RPS4X, RPS5, RPS8, RPSA, VIL1
GO.0051704	multi-organism process	75	1.58e-14	AIMP1, AKR1B1, AP2A2, ATP6V1A, ATP6V1B2, BANF1, BCAP31, CALR, CCT2, CCT3, CCT4, CCT6A, CCT7, CHIT1, COTL1, CTSB, EEF1G, EIF4A2, ENO1, FKBP4, GPX4, HEXB, HSPA2, HSPA8, IPO5, KARS, LAMB1, NACA, PGAM2, PLSCR1, PPIB, PSMA1, PSMA2, PSMA3, PSMA4, PSMA6, PSMB1, PSMB2, PSMB3, PSMB4, PSMD13, PSME3, RAN, RCC1, RGN, RPL11, RPL18, RPL23A, RPL27A, RPL5, RPL7, RPLP0, RPLP2, RPS10, RPS11, RPS12, RPS13, RPS15, R…
GO.0034655	nucleobase-containing compound catabolic process	30	2.12e-14	AHCY, CAT, DNA2, EIF3E, EIF4A2, EIF4B, GSPT1, PABPC1, RPL11, RPL18, RPL23A, RPL27A, RPL5, RPL7, RPLP0, RPLP2, RPS10, RPS11, RPS12, RPS13, RPS15, RPS15A, RPS27, RPS28, RPS3, RPS4X, RPS5, RPS8, RPSA, ZNF259
GO.0006612	protein targeting to membrane	22	1.45e-13	PEX19, RPL11, RPL18, RPL23A, RPL27A, RPL5, RPL7, RPLP0, RPLP2, RPS10, RPS11, RPS12, RPS13, RPS15, RPS15A, RPS27, RPS28, RPS3, RPS4X, RPS5, RPS8, RPSA
GO.0006415	translational termination	22	3.06e-13	GSPT1, RPL11, RPL18, RPL23A, RPL27A, RPL5, RPL7, RPLP0, RPLP2, RPS10, RPS11, RPS12, RPS13, RPS15, RPS15A, RPS27, RPS28, RPS3, RPS4X, RPS5, RPS8, RPSA
GO.0090150	establishment of protein localization to membrane	25	5.81e-13	HSP90AA1, HSPA4, LAMA5, PEX19, RPL11, RPL18, RPL23A, RPL27A, RPL5, RPL7, RPLP0, RPLP2, RPS10, RPS11, RPS12, RPS13, RPS15, RPS15A, RPS27, RPS28, RPS3, RPS4X, RPS5, RPS8, RPSA
GO.0006458	de novo protein folding	14	9.16e-13	ACTB, CCT2, CCT3, CCT4, CCT6A, CCT7, FKBP1A, HSPA8, PFDN4, SEP15, TBCA, TUBA3C, TUBB3, TUBB4B
GO.0006886	intracellular protein transport	39	2.81e-12	AP2A2, ARCN1, BCAP31, CALR, CDC37, CLTC, CTTN, EIF5A, HSP90AA1, HSPA4, IPO4, IPO5, PDCD6, PEX19, RAN, RPL11, RPL18, RPL23A, RPL27A, RPL5, RPL7, RPLP0, RPLP2, RPS10, RPS11, RPS12, RPS13, RPS15, RPS15A, RPS27, RPS28, RPS3, RPS4X, RPS5, RPS8, RPSA, SORL1, VCP, YWHAZ
GO.0072594	establishment of protein localization to organelle	28	3.08e-12	HSP90AA1, HSPA4, HSPA9, IPO5, PEX19, RAN, RPL11, RPL18, RPL23A, RPL27A, RPL5, RPL7, RPLP0, RPLP2, RPS10, RPS11, RPS12, RPS13, RPS15, RPS15A, RPS27, RPS28, RPS3, RPS4X, RPS5, RPS8, RPSA, SORL1
GO.0006605	protein targeting	30	3.55e-12	CDC37, HSP90AA1, HSPA4, HSPA9, IPO5, PEX19, RAN, RPL11, RPL18, RPL23A, RPL27A, RPL5, RPL7, RPLP0, RPLP2, RPS10, RPS11, RPS12, RPS13, RPS15, RPS15A, RPS27, RPS28, RPS3, RPS4X, RPS5, RPS8, RPSA, SORL1, YWHAZ
GO.0019058	viral life cycle	24	3.61e-12	RAN, RPL11, RPL18, RPL23A, RPL27A, RPL5, RPL7, RPLP0, RPLP2, RPS10, RPS11, RPS12, RPS13, RPS15, RPS15A, RPS27, RPS28, RPS3, RPS4X, RPS5, RPS8, RPSA, SERPINB3, VCP
GO.0051084	de novo posttranslational protein folding	13	7.25e-12	ACTB, CCT2, CCT3, CCT4, CCT6A, CCT7, HSPA8, PFDN4, SEP15, TBCA, TUBA3C, TUBB3, TUBB4B
GO.0005996	monosaccharide metabolic process	22	2.49e-11	AIMP1, AKR1B1, ALDOA, APOD, CALM2, ENO1, GAPDH, GCLC, GOT1, HK2, OTOG, PFKP, PGAM2, PGD, PGK1, PKM, PMM2, RGN, TALDO1, TKT, TPI1, UGP2
GO.0046364	monosaccharide biosynthetic process	13	8.43e-11	AKR1B1, ALDOA, ENO1, GAPDH, GOT1, PGAM2, PGD, PGK1, PMM2, RGN, TALDO1, TKT, TPI1
GO.0033365	protein localization to organelle	31	2.57e-10	BCAP31, CALR, HSP90AA1, HSPA4, HSPA5, HSPA9, IPO5, PEX19, RAN, RPL11, RPL18, RPL23A, RPL27A, RPL5, RPL7, RPLP0, RPLP2, RPS10, RPS11, RPS12, RPS13, RPS15, RPS15A, RPS27, RPS28, RPS3, RPS4X, RPS5, RPS8, RPSA, SORL1
GO.0072657	protein localization to membrane	26	3.54e-10	EPB41L3, HSP90AA1, HSPA4, LAMA5, PEX19, RPL11, RPL18, RPL23A, RPL27A, RPL5, RPL7, RPLP0, RPLP2, RPS10, RPS11, RPS12, RPS13, RPS15, RPS15A, RPS27, RPS28, RPS3, RPS4X, RPS5, RPS8, RPSA
GO.0060548	negative regulation of cell death	40	4.83e-10	AARS, ANXA4, ARHGDIA, BIRC8, CAT, CTSB, CTTN, EIF5A, GCLM, GLO1, GRINA, HDAC3, HSPA5, HSPA9, MAP3K7, NACA, PA2G4, PRDX2, PSAP, PSMA1, PSMA2, PSMA3, PSMA4, PSMA6, PSMB1, PSMB2, PSMB3, PSMB4, PSMD13, PSME3, RGN, SERPINB9, SOD1, SORL1, TPT1, TXN, UBE2V2, VIL1, YWHAZ, ZNF259
GO.0044710	single-organism metabolic process	98	5.36e-10	AARS, ADAM10, ADAMTS7, AIMP1, ALDOA, APOD, ATP6V1A, ATP6V1B2, B3GALT5, C10orf2, CALM2, CALR, CLTC, CMPK1, CNDP2, COL4A6, COTL1, CTSB, CTSD, CTSL1, CYB5B, DHRS11, DNA2, EEF2, EIF5A, ENO1, ENOPH1, FABP7, FKBP1A, FTH1, GALNT13, GANAB, GAPDH, GARS, GLO1, GLRX3, GPX4, GSTT2, HDAC3, HDLBP, HINT2, HK2, HPGDS, HSP90AA1, HSPA5, HSPA8, IARS, LCT, LTA4H, MAP3K7, MMP15, NAGA, NPC2, OTOG, PAICS, PAM, PCNA, PE…
GO.0044238	primary metabolic process	155	6.97e-10	ACHE, ACTB, ADAM10, ADAMTS7, ADSL, AIMP1, ALDOA, APOD, ATP6V1A, ATP6V1B2, B3GALT5, BANF1, BIRC8, BTF3, CALM2, CALR, CANT1, CCT2, CCT3, CCT4, CCT6A, CCT7, CDC37, CHIT1, CMPK1, COTL1, CPQ, CTSB, CTSD, CTSF, CTSL1, DNA2, EEF1A1, EEF1A2, EEF1B2, EEF1D, EEF1G, EEF2, EIF3B, EIF3E, EIF4A2, EIF4B, ENO1, ENOPH1, FABP7, FKBP1A, FKBP4, GALNT13, GANAB, GAPDH, GARS, GCFC1, GLO1, GMFB, GPX4, GSPT1, HDAC3, HDLB…
GO.1903364	positive regulation of cellular protein catabolic process	18	1.3e-09	BCAP31, GCLC, MSN, PSMA1, PSMA2, PSMA3, PSMA4, PSMA6, PSMB1, PSMB2, PSMB3, PSMB4, PSMD13, PSME3, RGN, SKP1, UBE2V2, VCP
GO.0071822	protein complex subunit organization	50	1.98e-09	ACHE, ADSL, ALDOA, C10orf2, CALR, CAT, CCT2, CCT3, CFL2, CTTN, EPRS, FKBP1A, FKBP4, GSPT1, HDAC3, HSP90AA1, HSPA4, HSPA8, IPO4, LAMC1, PLOD3, RAN, RCC1, RPL11, RPL18, RPL23A, RPL27A, RPL5, RPL7, RPLP0, RPLP2, RPS10, RPS11, RPS12, RPS13, RPS15, RPS15A, RPS27, RPS28, RPS3, RPS4X, RPS5, RPS8, RPSA, ST13, TBCA, TUBA3C, TUBB3, TUBB4B, VCP
GO.0061024	membrane organization	38	2.27e-09	ACTB, ARCN1, BANF1, CALM2, CLTC, EPB41L3, FTH1, HK2, HSP90AA1, HSPA4, HSPA8, LAMA5, MYH10, PEX19, PLSCR1, RPL11, RPL18, RPL23A, RPL27A, RPL5, RPL7, RPLP0, RPLP2, RPS10, RPS11, RPS12, RPS13, RPS15, RPS15A, RPS27, RPS28, RPS3, RPS4X, RPS5, RPS8, RPSA, SOD1, YWHAZ
GO.0048002	antigen processing and presentation of peptide antigen	18	2.3e-09	AP2A2, BCAP31, CALR, CLTC, CTSD, CTSF, CTSL1, PSMA1, PSMA2, PSMA3, PSMA4, PSMA6, PSMB1, PSMB2, PSMB3, PSMB4, PSMD13, PSME3
GO.0071704	organic substance metabolic process	156	2.31e-09	ACTB, ADAM10, ADAMTS7, ADSL, AIMP1, ALDOA, APOD, ATP6V1A, ATP6V1B2, B3GALT5, BANF1, BIRC8, BTF3, CALM2, CALR, CANT1, CCT2, CCT3, CCT4, CCT6A, CCT7, CDC37, CHIT1, CLTC, CMPK1, COL4A6, COTL1, CPQ, CTSB, CTSD, CTSF, CTSL1, DNA2, EEF1A1, EEF1A2, EEF1B2, EEF1D, EEF1G, EEF2, EIF3B, EIF3E, EIF4A2, EIF4B, ENO1, ENOPH1, FABP7, FKBP1A, FKBP4, GALNT13, GANAB, GAPDH, GARS, GCFC1, GMFB, GPX4, GSPT1, GSTT2, HD…
GO.0002478	antigen processing and presentation of exogenous peptide antigen	17	2.47e-09	AP2A2, CALR, CLTC, CTSD, CTSF, CTSL1, PSMA1, PSMA2, PSMA3, PSMA4, PSMA6, PSMB1, PSMB2, PSMB3, PSMB4, PSMD13, PSME3
GO.0006734	NADH metabolic process	10	2.92e-09	ALDOA, ENO1, GAPDH, HK2, IDH3G, PFKP, PGAM2, PGK1, PKM, TPI1
GO.1903052	positive regulation of proteolysis involved in cellular protein catabolic process	17	4.58e-09	BCAP31, GCLC, PSMA1, PSMA2, PSMA3, PSMA4, PSMA6, PSMB1, PSMB2, PSMB3, PSMB4, PSMD13, PSME3, RGN, SKP1, UBE2V2, VCP
GO.0015031	protein transport	45	5.58e-09	AP2A2, ARCN1, ATP6V1A, ATP6V1B2, BCAP31, BTF3, CALR, CD63, CDC37, CLTC, CTTN, EIF5A, GDI1, GUK1, HSP90AA1, HSPA4, IPO5, NACA, PDCD6, PEX19, RAN, RPL11, RPL18, RPL23A, RPL27A, RPL5, RPL7, RPLP0, RPLP2, RPS10, RPS11, RPS12, RPS13, RPS15, RPS15A, RPS27, RPS28, RPS3, RPS4X, RPS5, RPS8, RPSA, SORL1, VCP, YWHAZ
GO.0034613	cellular protein localization	43	5.66e-09	AP2A2, ARCN1, BCAP31, CALR, CD63, CDC37, CLTC, CTTN, EIF5A, EPB41L3, HSP90AA1, HSPA4, HSPA5, IPO4, IPO5, LAMA5, PDCD6, PEX19, RAN, RPL11, RPL18, RPL23A, RPL27A, RPL5, RPL7, RPLP0, RPLP2, RPS10, RPS11, RPS12, RPS13, RPS15, RPS15A, RPS27, RPS28, RPS3, RPS4X, RPS5, RPS8, RPSA, SORL1, VCP, YWHAZ
GO.0016071	mRNA metabolic process	30	7.5e-09	EIF3E, EIF4A2, EIF4B, GSPT1, HSPA8, PABPC1, RPL11, RPL18, RPL23A, RPL27A, RPL5, RPL7, RPLP0, RPLP2, RPS10, RPS11, RPS12, RPS13, RPS15, RPS15A, RPS27, RPS28, RPS3, RPS4X, RPS5, RPS8, RPSA, SRSF7, SSB, ZNF259
GO.0061621	canonical glycolysis	9	7.5e-09	ALDOA, ENO1, GAPDH, HK2, PFKP, PGAM2, PGK1, PKM, TPI1
GO.0044281	small molecule metabolic process	62	8.41e-09	AARS, ACHE, ADSL, AIMP1, ALDOA, ATP6V1A, ATP6V1B2, CALM2, CMPK1, CNDP2, COTL1, ENO1, ENOPH1, FABP7, GAPDH, GARS, GLO1, GPX4, GSTT2, HDAC3, HDLBP, HEXB, HK2, HPGDS, HSP90AA1, HSPA8, IARS, LCT, LIPF, LTA4H, NPC2, PAICS, PEPD, PFKP, PGAM2, PGD, PGK1, PLSCR1, PMM2, PSAP, PSMA1, PSMA2, PSMA3, PSMA4, PSMA6, PSMB1, PSMB2, PSMB3, PSMB4, PSMD13, PSME3, PTGES3, QARS, RAN, RGN, SARS, SORL1, TKT, TPI1, UGP2,…
GO.0045184	establishment of protein localization	46	1.21e-08	AP2A2, ARCN1, ATP6V1A, ATP6V1B2, BCAP31, BTF3, CALR, CD63, CDC37, CLTC, CTTN, EIF5A, GDI1, GUK1, HSP90AA1, HSPA4, IPO5, LAMA5, NACA, PDCD6, PEX19, RAN, RPL11, RPL18, RPL23A, RPL27A, RPL5, RPL7, RPLP0, RPLP2, RPS10, RPS11, RPS12, RPS13, RPS15, RPS15A, RPS27, RPS28, RPS3, RPS4X, RPS5, RPS8, RPSA, SORL1, VCP, YWHAZ
GO.0002479	antigen processing and presentation of exogenous peptide antigen via MHC class I, TAP-dependent	12	1.22e-08	CALR, PSMA1, PSMA2, PSMA3, PSMA4, PSMA6, PSMB1, PSMB2, PSMB3, PSMB4, PSMD13, PSME3
GO.0043066	negative regulation of apoptotic process	36	1.22e-08	AARS, ANXA4, ARHGDIA, BIRC8, CAT, CTTN, EIF5A, GCLM, GLO1, GRINA, HDAC3, HSPA5, HSPA9, MAP3K7, NACA, PA2G4, PRDX2, PSMA1, PSMA2, PSMA3, PSMA4, PSMA6, PSMB1, PSMB2, PSMB3, PSMB4, PSMD13, PSME3, RGN, SERPINB9, SOD1, TPT1, UBE2V2, VIL1, YWHAZ, ZNF259
GO.0016052	carbohydrate catabolic process	14	2.15e-08	ALDOA, CALM2, CHIT1, ENO1, GAPDH, HEXB, HK2, MANBA, NAGA, PFKP, PGAM2, PGK1, PKM, TPI1
GO.0033036	macromolecule localization	59	2.23e-08	AP2A2, APOD, ARCN1, ATP6V1A, ATP6V1B2, BCAP31, BTF3, CALR, CD63, CDC37, CLTC, CTTN, EIF5A, EPB41L3, ESYT2, FKBP4, GDI1, GUK1, HDLBP, HEXB, HSP90AA1, HSPA4, HSPA5, IPO5, KIF5B, LAMA5, NACA, NPC2, PDCD6, PEX19, PLOD3, PLSCR1, PSAP, RAN, RPL11, RPL18, RPL23A, RPL27A, RPL5, RPL7, RPLP0, RPLP2, RPS10, RPS11, RPS12, RPS13, RPS15, RPS15A, RPS27, RPS28, RPS3, RPS4X, RPS5, RPS8, RPSA, SORL1, SRSF7, VCP, Y…
GO.0051437	positive regulation of ubiquitin-protein ligase activity involved in regulation of mitotic cell cycle transition	12	2.32e-08	PSMA1, PSMA2, PSMA3, PSMA4, PSMA6, PSMB1, PSMB2, PSMB3, PSMB4, PSMD13, PSME3, SKP1
GO.0010499	proteasomal ubiquitin-independent protein catabolic process	8	2.34e-08	PSMA1, PSMA2, PSMA3, PSMA4, PSMA6, PSMB1, PSMB2, PSMB4
GO.0044802	single-organism membrane organization	32	2.34e-08	ARCN1, BANF1, EPB41L3, HK2, HSP90AA1, HSPA4, LAMA5, MYH10, PEX19, PLSCR1, RPL11, RPL18, RPL23A, RPL27A, RPL5, RPL7, RPLP0, RPLP2, RPS10, RPS11, RPS12, RPS13, RPS15, RPS15A, RPS27, RPS28, RPS3, RPS4X, RPS5, RPS8, RPSA, SOD1
GO.0034641	cellular nitrogen compound metabolic process	108	2.65e-08	ACHE, ACLY, ADSL, AIMP1, ALDOA, ATP6V1A, ATP6V1B2, BANF1, BTF3, CAT, CMPK1, CNDP2, CPQ, DNA2, EEF1A1, EEF1A2, EEF1B2, EEF1D, EEF1G, EEF2, EIF2S1, EIF3B, EIF3E, EIF4A2, EIF4B, ENO1, ENOPH1, GAPDH, GARS, GCFC1, GCLC, GCLM, GLO1, GOT1, GSPT1, HDAC3, HEXB, HK2, HNRPDL, HSPA8, IARS, IDH3G, LTA4H, MAP3K7, NACA, NAGA, PA2G4, PABPC1, PAICS, PAM, PCNA, PFKP, PGAM2, PGD, PGK1, PLA2G15, PLSCR1, PMM2, PRDX2,…
GO.0045732	positive regulation of protein catabolic process	19	2.91e-08	BCAP31, GCLC, MSN, PSMA1, PSMA2, PSMA3, PSMA4, PSMA6, PSMB1, PSMB2, PSMB3, PSMB4, PSMD13, PSME3, RGN, SKP1, SORL1, UBE2V2, VCP
GO.0046907	intracellular transport	45	3.13e-08	AP2A2, ARCN1, BCAP31, CALR, CD63, CDC37, CLTC, CTTN, EIF5A, FTH1, HK2, HSP90AA1, HSPA4, HSPA8, IPO4, IPO5, NPC2, PDCD6, PEX19, RAN, RPL11, RPL18, RPL23A, RPL27A, RPL5, RPL7, RPLP0, RPLP2, RPS10, RPS11, RPS12, RPS13, RPS15A, RPS27, RPS28, RPS3, RPS4X, RPS5, RPS8, RPSA, SOD1, SORL1, SRSF7, TINAGL1, YWHAZ
GO.0044237	cellular metabolic process	148	3.87e-08	ACTB, ADAM10, ADAMTS7, AIMP1, ALDOA, ATP6V1A, ATP6V1B2, B3GALT5, BANF1, BIRC8, BTF3, CALM2, CALR, CANT1, CCT2, CCT3, CCT4, CCT6A, CCT7, CDC37, CLTC, CMPK1, CNDP2, COTL1, CPQ, CTSB, CTSD, CTSF, CTSL1, DNA2, EEF1A1, EEF1A2, EEF1B2, EEF1D, EEF1G, EEF2, EIF3B, EIF3E, EIF4A2, EIF4B, ENO1, ENOPH1, FABP7, FKBP1A, FKBP4, GALNT13, GANAB, GAPDH, GARS, GCFC1, GLO1, GMFB, GPX4, GSPT1, GSTT2, HDAC3, HK2, HNRP…
GO.0051351	positive regulation of ligase activity	13	4.88e-08	GCLM, PSMA1, PSMA2, PSMA3, PSMA4, PSMA6, PSMB1, PSMB2, PSMB3, PSMB4, PSMD13, PSME3, SKP1
GO.0051649	establishment of localization in cell	53	5.51e-08	ALDOA, AP2A2, ARCN1, BCAP31, CALM2, CALR, CALU, CAP1, CD63, CDC37, CLTC, CTTN, EIF5A, FTH1, HK2, HSP90AA1, HSPA4, HSPA5, HSPA8, IPO4, IPO5, MYH10, NPC2, PDCD6, PEX19, PSAP, RAN, RPL11, RPL18, RPL23A, RPL27A, RPL5, RPL7, RPLP0, RPLP2, RPS10, RPS11, RPS12, RPS13, RPS15A, RPS27, RPS28, RPS3, RPS4X, RPS5, RPS8, RPSA, SOD1, SORL1, SPARC, SRSF7, TINAGL1, WDR1
GO.1902582	single-organism intracellular transport	41	6.27e-08	ARCN1, BCAP31, CALR, CD63, CDC37, CLTC, EIF5A, FTH1, HK2, HSP90AA1, HSPA4, HSPA8, IPO5, NPC2, PEX19, RAN, RPL11, RPL18, RPL23A, RPL27A, RPL5, RPL7, RPLP0, RPLP2, RPS10, RPS11, RPS12, RPS13, RPS15A, RPS27, RPS28, RPS3, RPS4X, RPS5, RPS8, RPSA, SOD1, SORL1, SRSF7, TINAGL1, YWHAZ
GO.0002474	antigen processing and presentation of peptide antigen via MHC class I	13	7.07e-08	BCAP31, CALR, PSMA1, PSMA2, PSMA3, PSMA4, PSMA6, PSMB1, PSMB2, PSMB3, PSMB4, PSMD13, PSME3
GO.0006521	regulation of cellular amino acid metabolic process	11	8.31e-08	PSMA1, PSMA2, PSMA3, PSMA4, PSMA6, PSMB1, PSMB2, PSMB3, PSMB4, PSMD13, PSME3
GO.0046496	nicotinamide nucleotide metabolic process	12	8.47e-08	ALDOA, ENO1, GAPDH, HK2, IDH3G, PFKP, PGAM2, PGD, PGK1, PKM, TKT, TPI1
GO.0002223	stimulatory C-type lectin receptor signaling pathway	14	8.48e-08	CALM2, MAP3K7, PSMA1, PSMA2, PSMA3, PSMA4, PSMA6, PSMB1, PSMB2, PSMB3, PSMB4, PSMD13, PSME3, SKP1
GO.0006807	nitrogen compound metabolic process	111	9.14e-08	ACHE, ACLY, ADSL, AIMP1, ALDOA, ATP6V1A, ATP6V1B2, BANF1, BTF3, CALM2, CAT, CHIT1, CMPK1, CNDP2, CPQ, DNA2, EEF1A1, EEF1A2, EEF1B2, EEF1D, EEF1G, EEF2, EIF2S1, EIF3B, EIF3E, EIF4A2, EIF4B, ENO1, ENOPH1, GAPDH, GARS, GCFC1, GCLC, GLO1, GSPT1, GSTT2, HDAC3, HK2, HNRPDL, HPGDS, HSP90AA1, HSPA8, IARS, IDH3G, LTA4H, MAP3K7, NACA, NAGA, PA2G4, PABPC1, PAICS, PAM, PCNA, PEPD, PFKP, PGAM2, PGD, PGK1, PLA…
GO.0031145	anaphase-promoting complex-dependent proteasomal ubiquitin-dependent protein catabolic process	12	9.54e-08	PSMA1, PSMA2, PSMA3, PSMA4, PSMA6, PSMB1, PSMB2, PSMB3, PSMB4, PSMD13, PSME3, SKP1
GO.0006977	DNA damage response, signal transduction by p53 class mediator resulting in cell cycle arrest	11	1.12e-07	PSMA1, PSMA2, PSMA3, PSMA4, PSMA6, PSMB1, PSMB2, PSMB3, PSMB4, PSMD13, PSME3
GO.0000082	G1/S transition of mitotic cell cycle	16	1.22e-07	GSPT1, PCNA, PSMA1, PSMA2, PSMA3, PSMA4, PSMA6, PSMB1, PSMB2, PSMB3, PSMB4, PSMD13, PSME3, RCC1, SKP1, ZNF259
GO.0008104	protein localization	51	1.22e-07	AP2A2, ARCN1, ATP6V1A, ATP6V1B2, BCAP31, BTF3, CALR, CD63, CDC37, CLTC, CTTN, EIF5A, EPB41L3, FKBP4, GDI1, GUK1, HSP90AA1, HSPA4, HSPA5, IPO5, KIF5B, LAMA5, NACA, PDCD6, PEX19, PLOD3, RAN, RPL11, RPL18, RPL23A, RPL27A, RPL5, RPL7, RPLP0, RPLP2, RPS10, RPS11, RPS12, RPS13, RPS15, RPS15A, RPS27, RPS28, RPS3, RPS4X, RPS5, RPS8, RPSA, SORL1, VCP, YWHAZ
GO.0019752	carboxylic acid metabolic process	33	1.24e-07	AARS, ACSS2, AIMP1, ALDOA, CNDP2, COTL1, ENO1, ENOPH1, GAPDH, GARS, GPX4, HK2, HPGDS, IARS, KARS, LIPF, LTA4H, PEPD, PFKP, PGAM2, PGD, PGK1, PLA2G15, PLSCR1, PTGES3, QARS, RGN, SARS, TPI1, UGP2, UROD, VARS, YARS
GO.0019318	hexose metabolic process	16	1.28e-07	AIMP1, AKR1B1, ALDOA, APOD, CALM2, ENO1, GAPDH, GOT1, HK2, PFKP, PGAM2, PGK1, PKM, PMM2, TPI1, UGP2
GO.0051340	regulation of ligase activity	14	1.43e-07	GCLM, PSMA1, PSMA2, PSMA3, PSMA4, PSMA6, PSMB1, PSMB2, PSMB3, PSMB4, PSMD13, PSME3, RGN, SKP1
GO.0016482	cytoplasmic transport	31	1.51e-07	BCAP31, CALR, CD63, EIF5A, HSP90AA1, HSPA4, IPO5, PEX19, RAN, RPL11, RPL18, RPL23A, RPL27A, RPL5, RPL7, RPLP0, RPLP2, RPS10, RPS11, RPS12, RPS13, RPS15A, RPS27, RPS28, RPS3, RPS4X, RPS5, RPS8, RPSA, SORL1, SRSF7
GO.0071702	organic substance transport	54	1.76e-07	AP2A2, APOD, ARCN1, ATP6V1A, ATP6V1B2, BCAP31, BTF3, CALR, CD63, CDC37, CLTC, CTTN, EIF5A, ESYT2, GDI1, GUK1, HDLBP, HK2, HSP90AA1, HSPA4, IPO5, NACA, NPC2, PDCD6, PEX19, PLSCR1, PSAP, RAN, RPL11, RPL18, RPL23A, RPL27A, RPL5, RPL7, RPLP0, RPLP2, RPS10, RPS11, RPS12, RPS13, RPS15, RPS15A, RPS27, RPS28, RPS3, RPS4X, RPS5, RPS8, RPSA, SORL1, SRSF7, VCP, VIL1, YWHAZ
GO.0043933	macromolecular complex subunit organization	58	1.81e-07	ACHE, ACTB, ADSL, ALDOA, C10orf2, CALR, CAT, CCT2, CCT3, CFL2, CTTN, EIF3B, EIF3D, EIF3E, EPRS, FKBP1A, FKBP4, GPX4, GSPT1, HDAC3, HSP90AA1, HSPA4, HSPA8, IPO4, KIF5B, LAMC1, MAP3K7, PLOD3, RAN, RCC1, RPL11, RPL18, RPL23A, RPL27A, RPL5, RPL7, RPLP0, RPLP2, RPS10, RPS11, RPS12, RPS13, RPS15, RPS15A, RPS27, RPS28, RPS3, RPS4X, RPS5, RPS8, RPSA, SKP1, ST13, TBCA, TUBA3C, TUBB3, TUBB4B, VCP
GO.0044723	single-organism carbohydrate metabolic process	28	1.81e-07	ADAMTS7, AIMP1, ALDOA, APOD, B3GALT5, CALM2, CALR, ENO1, GALNT13, GANAB, GAPDH, GCLC, GOT1, HEXB, HK2, NAGA, OTOG, PFKP, PGAM2, PGD, PGK1, PKM, RGN, TALDO1, TKT, TPI1, UGP2, VCP
GO.0051352	negative regulation of ligase activity	12	1.84e-07	PSMA1, PSMA2, PSMA3, PSMA4, PSMA6, PSMB1, PSMB2, PSMB3, PSMB4, PSMD13, PSME3, RGN
GO.0009179	purine ribonucleoside diphosphate metabolic process	10	2.16e-07	ALDOA, ENO1, GAPDH, GUK1, HK2, PFKP, PGAM2, PGK1, PKM, TPI1
GO.0051439	regulation of ubiquitin-protein ligase activity involved in mitotic cell cycle	12	2.62e-07	PSMA1, PSMA2, PSMA3, PSMA4, PSMA6, PSMB1, PSMB2, PSMB3, PSMB4, PSMD13, PSME3, SKP1
GO.0010941	regulation of cell death	46	2.91e-07	AARS, ANXA4, ARHGDIA, BCAP31, BIRC8, CALR, CAT, CTTN, EEF1A2, EEF1D, GCLM, GLO1, GRINA, HDAC3, HSPA5, HSPA9, MAP3K7, NACA, PA2G4, PDCD5, PRDX2, PSAP, PSMA1, PSMA2, PSMA3, PSMA4, PSMA6, PSMB1, PSMB2, PSMB3, PSMB4, PSMD13, PSME3, RGN, RPS3, SERBP1, SERPINB9, SOD1, SORL1, TPT1, TXN, UBE2V2, VCP, VIL1, YWHAZ, ZNF259
GO.0010608	posttranscriptional regulation of gene expression	21	2.97e-07	AARS, CALR, CDC37, EEF2, EIF2S1, EIF3B, EIF3D, EIF3E, EIF4A2, EIF4B, EPRS, GAPDH, IARS, PA2G4, PABPC1, RAN, RPS3, RPS5, SERBP1, SND1, VARS
GO.0005975	carbohydrate metabolic process	32	3.03e-07	ACLY, ADAMTS7, AIMP1, ALDOA, APOD, B3GALT5, CALM2, CALR, CHIT1, ENO1, GALNT13, GANAB, GAPDH, GCLC, GLO1, GOT1, HK2, IDH3G, LCT, MANBA, NAGA, OTOG, PFKP, PGAM2, PGK1, PKM, RGN, TALDO1, TKT, TPI1, UGP2, VCP
GO.0031331	positive regulation of cellular catabolic process	23	3.16e-07	ADAMTS7, BCAP31, CDC37, EIF2S1, GCLC, MSN, PABPC1, PFKP, PSMA1, PSMA2, PSMA3, PSMA4, PSMA6, PSMB1, PSMB2, PSMB3, PSMB4, PSMD13, PSME3, RGN, SKP1, UBE2V2, VCP
GO.0006418	tRNA aminoacylation for protein translation	9	3.27e-07	AARS, AIMP1, GARS, IARS, KARS, QARS, SARS, VARS, YARS
GO.0031571	mitotic G1 DNA damage checkpoint	11	3.99e-07	PSMA1, PSMA2, PSMA3, PSMA4, PSMA6, PSMB1, PSMB2, PSMB3, PSMB4, PSMD13, PSME3
GO.0046939	nucleotide phosphorylation	11	3.99e-07	ALDOA, CMPK1, ENO1, GAPDH, GUK1, HK2, PFKP, PGAM2, PGK1, PKM, TPI1
GO.0006006	glucose metabolic process	14	4.6e-07	AIMP1, ALDOA, APOD, CALM2, ENO1, GAPDH, GOT1, HK2, PFKP, PGAM2, PGK1, PKM, TPI1, UGP2
GO.0006165	nucleoside diphosphate phosphorylation	10	4.66e-07	ALDOA, CMPK1, ENO1, GAPDH, HK2, PFKP, PGAM2, PGK1, PKM, TPI1
GO.0009132	nucleoside diphosphate metabolic process	11	5.14e-07	ALDOA, CMPK1, ENO1, GAPDH, GUK1, HK2, PFKP, PGAM2, PGK1, PKM, TPI1
GO.0016051	carbohydrate biosynthetic process	13	5.39e-07	ALDOA, ENO1, GAPDH, GOT1, PGAM2, PGD, PGK1, PMM2, RGN, TALDO1, TKT, TPI1, UGP2
GO.0009896	positive regulation of catabolic process	24	6.08e-07	ADAMTS7, BCAP31, CDC37, EIF2S1, GCLC, MSN, PABPC1, PFKP, PSMA1, PSMA2, PSMA3, PSMA4, PSMA6, PSMB1, PSMB2, PSMB3, PSMB4, PSMD13, PSME3, RGN, SKP1, SORL1, UBE2V2, VCP
GO.0051436	negative regulation of ubiquitin-protein ligase activity involved in mitotic cell cycle	11	7.53e-07	PSMA1, PSMA2, PSMA3, PSMA4, PSMA6, PSMB1, PSMB2, PSMB3, PSMB4, PSMD13, PSME3
GO.0043436	oxoacid metabolic process	34	8.15e-07	AARS, ACSS2, AIMP1, ALDOA, CNDP2, COTL1, ENO1, ENOPH1, GAPDH, GARS, GPX4, HEXB, HK2, HPGDS, IARS, KARS, LIPF, LTA4H, PEPD, PFKP, PGAM2, PGD, PGK1, PLA2G15, PLSCR1, PTGES3, QARS, RGN, SARS, TPI1, UGP2, UROD, VARS, YARS
GO.0042981	regulation of apoptotic process	43	9.47e-07	AARS, ANXA4, ARHGDIA, BCAP31, BIRC8, CALR, CAT, CTSB, CTTN, EEF1A2, GCLM, GLO1, GRINA, HDAC3, HSPA5, HSPA9, MAP3K7, NACA, PA2G4, PDCD5, PRDX2, PSMA1, PSMA2, PSMA3, PSMA4, PSMA6, PSMB1, PSMB2, PSMB3, PSMB4, PSMD13, PSME3, RGN, RPS3, SERBP1, SERPINB9, SOD1, TPT1, UBE2V2, VCP, VIL1, YWHAZ, ZNF259
GO.1903322	positive regulation of protein modification by small protein conjugation or removal	15	1.11e-06	FKBP1A, HSPA5, PSMA1, PSMA2, PSMA3, PSMA4, PSMA6, PSMB1, PSMB2, PSMB3, PSMB4, PSMD13, PSME3, SKP1, VCP
GO.1903362	regulation of cellular protein catabolic process	19	1.13e-06	BCAP31, GCLC, MSN, PBK, PSMA1, PSMA2, PSMA3, PSMA4, PSMA6, PSMB1, PSMB2, PSMB3, PSMB4, PSMD13, PSME3, RGN, SKP1, UBE2V2, VCP
GO.0019319	hexose biosynthetic process	9	1.2e-06	AKR1B1, ALDOA, ENO1, GAPDH, GOT1, PGAM2, PGK1, PMM2, TPI1
GO.0009117	nucleotide metabolic process	23	1.76e-06	ACLY, ADSL, ALDOA, ATP6V1A, ATP6V1B2, CAT, CMPK1, ENO1, GAPDH, GARS, HK2, HSPA8, IDH3G, KARS, PAICS, PFKP, PGAM2, PGD, PGK1, PMM2, TKT, TPI1, UGP2
GO.0032268	regulation of cellular protein metabolic process	58	1.8e-06	AARS, BCAP31, BIRC8, BMPER, CALM2, CALR, EEF2, EIF2S1, EIF3B, EIF3D, EIF3E, EIF4A2, EIF4B, EPRS, FKBP1A, GAPDH, GCFC1, GCLC, GMFB, HDAC3, HSPA2, HSPA5, IARS, MAPRE3, MSN, PA2G4, PABPC1, PBK, PDCD5, PSAP, PSMA1, PSMA2, PSMA3, PSMA4, PSMA6, PSMB1, PSMB2, PSMB3, PSMB4, PSMD13, PSME3, RGN, RPS3, RPS5, SERPINB3, SERPINB4, SERPINB9, SERPINC1, SH3BP5, SKP1, SOD1, SORL1, ST13, TXN, UBE2V2, VARS, VCP, VIL1
GO.0080134	regulation of response to stress	43	1.86e-06	ADAMTS7, AP2A2, APOD, BCAP31, CALM2, CTSB, CTSL1, CTTN, EIF2S1, FKBP4, GRINA, HDAC3, HSP90AA1, HSPA5, HSPA8, MAP3K7, PBK, PCNA, PFKP, PLSCR1, PSAP, PSMA1, PSMA2, PSMA3, PSMA4, PSMA6, PSMB1, PSMB2, PSMB3, PSMD13, PSME3, PTGES3, RGN, RPS3, SERPINB3, SERPINB4, SERPINB9, SERPINC1, SKP1, SOD1, TPT1, TXN, VIL1
GO.0043170	macromolecule metabolic process	129	1.89e-06	ACTB, ADAM10, ADAMTS7, AIMP1, B3GALT5, BANF1, BIRC8, BTF3, CALM2, CALR, CANT1, CAT, CCT2, CCT3, CCT4, CCT6A, CCT7, CDC37, CHIT1, CLTC, COL4A6, CPQ, CTSB, CTSD, CTSF, CTSL1, DNA2, EEF1A1, EEF1A2, EEF1B2, EEF1D, EEF1G, EEF2, EIF3B, EIF3E, EIF4A2, EIF4B, ENO1, FKBP1A, FKBP4, GALNT13, GANAB, GAPDH, GARS, GCFC1, GMFB, GSPT1, HDAC3, HNRPDL, HSPA2, HSPA5, IARS, KARS, KIF5B, LTA4H, MAP3K7, METAP2, MMEL1,…
GO.0044772	mitotic cell cycle phase transition	19	1.89e-06	GSPT1, HSP90AA1, HSPA2, PCNA, PSMA1, PSMA2, PSMA3, PSMA4, PSMA6, PSMB1, PSMB2, PSMB3, PSMB4, PSMD13, PSME3, RCC1, SKP1, TUBB4B, ZNF259
GO.0055086	nucleobase-containing small molecule metabolic process	24	1.89e-06	ACLY, ADSL, ALDOA, ATP6V1A, ATP6V1B2, CAT, CMPK1, ENO1, GAPDH, GARS, HK2, HSPA8, IDH3G, KARS, PAICS, PFKP, PGAM2, PGD, PGK1, PMM2, TKT, TPI1, TXN, UGP2
GO.0044711	single-organism biosynthetic process	41	2.08e-06	ACHE, ADSL, AHCY, ALDOA, C10orf2, CMPK1, CNDP2, COTL1, DNA2, EEF2, EIF5A, ENO1, ENOPH1, GAPDH, GARS, GCLC, GCLM, GSTT2, GUK1, HEXB, HINT2, HPGDS, KARS, LTA4H, PAICS, PCNA, PGAM2, PGD, PGK1, PIGK, PKM, PLSCR1, PTGES3, RGN, TALDO1, TKT, TPI1, UGP2, UROD, VCP, ZNF259
GO.0051641	cellular localization	55	2.08e-06	ALDOA, AP2A2, ARCN1, BCAP31, CALM2, CALR, CALU, CAP1, CD63, CDC37, CLTC, CTTN, EIF5A, EPB41L3, FTH1, HK2, HSP90AA1, HSPA4, HSPA5, HSPA8, IPO4, IPO5, LAMA5, MYH10, NPC2, PDCD6, PEX19, PSAP, RAN, RPL11, RPL18, RPL23A, RPL27A, RPL5, RPL7, RPLP0, RPLP2, RPS10, RPS11, RPS12, RPS13, RPS15A, RPS27, RPS28, RPS3, RPS4X, RPS5, RPS8, RPSA, SOD1, SORL1, SPARC, SRSF7, TINAGL1, WDR1
GO.1903050	regulation of proteolysis involved in cellular protein catabolic process	18	2.5e-06	BCAP31, GCLC, PBK, PSMA1, PSMA2, PSMA3, PSMA4, PSMA6, PSMB1, PSMB2, PSMB3, PSMB4, PSMD13, PSME3, RGN, SKP1, UBE2V2, VCP
GO.0045088	regulation of innate immune response	20	2.62e-06	CALM2, CDC37, CTSB, CTSL1, MAP3K7, PLSCR1, PSMA1, PSMA2, PSMA3, PSMA4, PSMA6, PSMB1, PSMB2, PSMB3, PSMB4, PSMD13, PSME3, SERPINB4, SERPINB9, SKP1
GO.0031398	positive regulation of protein ubiquitination	14	2.69e-06	FKBP1A, HSPA5, PSMA1, PSMA2, PSMA3, PSMA4, PSMA6, PSMB1, PSMB2, PSMB3, PSMB4, PSMD13, PSME3, SKP1
GO.0008152	metabolic process	155	3.07e-06	ACTB, ADAM10, ADAMTS7, AIMP1, ALDOA, APOD, ATP6V1A, B3GALT5, BANF1, BIRC8, BTF3, CALM2, CALR, CANT1, CCT2, CCT3, CCT4, CCT6A, CCT7, CDC37, CHIT1, CLTC, CMPK1, COL4A6, COTL1, CPQ, CTSB, CTSD, CTSF, CTSL1, CYB5B, DHRS11, DNA2, EEF1B2, EEF1D, EEF1G, EIF3B, EIF3E, EIF4A2, EIF4B, ENO1, ENOPH1, FABP7, FAHD2A, FKBP1A, FKBP4, FTH1, GALNT13, GANAB, GAPDH, GARS, GCFC1, GLRX3, GMFB, GPX4, GSPT1, GSTT2, HDAC…
GO.0009161	ribonucleoside monophosphate metabolic process	15	3.56e-06	ADSL, ALDOA, ATP6V1A, ATP6V1B2, CMPK1, ENO1, GAPDH, GUK1, HK2, HSPA8, PAICS, PFKP, PGAM2, PGK1, TPI1
GO.0016043	cellular component organization	94	3.74e-06	ACTB, ADAM10, ADSL, ALDOA, AP2A2, APOD, ARCN1, ATP6V1A, ATP6V1B2, BANF1, BCAP31, CALM2, CALR, CALU, CAT, CCT2, CCT3, CLTC, COL4A6, CORO6, CTSB, CTSD, CTSL1, DNA2, EIF3B, EIF3D, EIF3E, EPB41L3, EPRS, FKBP1A, FKBP4, FTH1, GAPDH, GCLC, GCLM, GPX4, GSPT1, HDAC3, HEXB, HSP90AA1, HSPA4, HSPA9, IPO4, KIF5B, LAMA5, LAMB1, LAMC1, MAP3K7, MAPRE3, MMP15, MYL12B, PBK, PCNA, PEX19, PLSCR1, PPIB, PSMD13, PTGES…
GO.0034248	regulation of cellular amide metabolic process	18	4.39e-06	AARS, CALR, EEF2, EIF2S1, EIF3B, EIF3D, EIF3E, EIF4A2, EIF4B, EPRS, GAPDH, IARS, PA2G4, PABPC1, RPS3, RPS5, SORL1, VARS
GO.0044724	single-organism carbohydrate catabolic process	11	4.8e-06	ALDOA, CALM2, ENO1, GAPDH, HEXB, HK2, PFKP, PGAM2, PGK1, PKM, TPI1
GO.0002758	innate immune response-activating signal transduction	16	5.77e-06	CALM2, CTSB, CTSL1, MAP3K7, PSMA1, PSMA2, PSMA3, PSMA4, PSMA6, PSMB1, PSMB2, PSMB3, PSMB4, PSMD13, PSME3, SKP1
GO.0061077	chaperone-mediated protein folding	8	6.03e-06	CALR, FKBP1A, FKBP4, HSPA8, PEX19, PPIB, PTGES3, ST13
GO.0051246	regulation of protein metabolic process	59	6.5e-06	AARS, APOD, BCAP31, BIRC8, BMPER, CALM2, CALR, EEF2, EIF2S1, EIF3B, EIF3D, EIF3E, EIF4A2, EIF4B, EPRS, FKBP1A, GAPDH, GCFC1, GCLC, GMFB, HDAC3, HSPA2, HSPA5, IARS, MAPRE3, MSN, PA2G4, PABPC1, PBK, PDCD5, PSAP, PSMA1, PSMA2, PSMA3, PSMA4, PSMA6, PSMB1, PSMB2, PSMB3, PSMB4, PSMD13, PSME3, RGN, RPS3, RPS5, SERPINB3, SERPINB4, SERPINB9, SERPINC1, SH3BP5, SKP1, SOD1, SORL1, ST13, TXN, UBE2V2, VARS, VC…
GO.0031397	negative regulation of protein ubiquitination	12	7.6e-06	GCLC, PSMA1, PSMA2, PSMA3, PSMA4, PSMA6, PSMB1, PSMB2, PSMB3, PSMB4, PSMD13, PSME3
GO.1901576	organic substance biosynthetic process	93	7.93e-06	AARS, ADAMTS7, ADSL, AHCY, AIMP1, ALDOA, B3GALT5, BTF3, CALR, CANT1, CMPK1, CNDP2, COTL1, DNA2, EEF1A1, EEF1A2, EEF1B2, EEF1D, EEF1G, EEF2, EIF2S1, EIF3B, EIF3E, EIF4A2, EIF4B, ENO1, ENOPH1, GALNT13, GANAB, GAPDH, GARS, GCFC1, GCLC, GCLM, GSPT1, GSTT2, GUK1, HDAC3, HEXB, HINT2, HNRPDL, HPGDS, HSPA8, IARS, LTA4H, MAP3K7, NACA, PA2G4, PABPC1, PAICS, PCNA, PGAM2, PGD, PGK1, PIGK, PKM, PLSCR1, PRDX2,…
GO.0042026	protein refolding	6	8.4e-06	FKBP1A, HSP90AA1, HSPA2, HSPA8, PTGES3, ST13
GO.0006417	regulation of translation	17	8.57e-06	AARS, CALR, EEF2, EIF2S1, EIF3B, EIF3D, EIF3E, EIF4A2, EIF4B, EPRS, GAPDH, IARS, PA2G4, PABPC1, RPS3, RPS5, VARS
GO.0090263	positive regulation of canonical Wnt signaling pathway	12	8.75e-06	BIRC8, PSMA1, PSMA2, PSMA3, PSMA4, PSMA6, PSMB1, PSMB2, PSMB3, PSMB4, PSMD13, PSME3
GO.0009167	purine ribonucleoside monophosphate metabolic process	14	9.03e-06	ADSL, ALDOA, ATP6V1A, ATP6V1B2, ENO1, GAPDH, GUK1, HK2, HSPA8, PAICS, PFKP, PGAM2, PGK1, TPI1
GO.0009058	biosynthetic process	94	9.05e-06	AARS, ADAMTS7, ADSL, AHCY, AIMP1, ALDOA, B3GALT5, BTF3, CALR, CANT1, CMPK1, CNDP2, COTL1, DNA2, EEF1A1, EEF1A2, EEF1B2, EEF1D, EEF1G, EEF2, EIF2S1, EIF3B, EIF3E, EIF4A2, EIF4B, ENO1, ENOPH1, GALNT13, GANAB, GAPDH, GARS, GCFC1, GCLC, GCLM, GSPT1, GSTT2, GUK1, HDAC3, HEXB, HINT2, HNRPDL, HPGDS, HSPA8, IARS, LTA4H, MAP3K7, NACA, PA2G4, PABPC1, PAICS, PCNA, PGAM2, PGD, PGK1, PIGK, PKM, PLSCR1, PRDX2,…
GO.0044260	cellular macromolecule metabolic process	119	9.1e-06	ACTB, ADAM10, ADAMTS7, AIMP1, B3GALT5, BANF1, BIRC8, BTF3, CALM2, CALR, CANT1, CAT, CCT2, CCT3, CCT4, CCT6A, CCT7, CDC37, CLTC, CTSB, CTSF, CTSL1, DNA2, EEF1A1, EEF1A2, EEF1B2, EEF1D, EEF1G, EEF2, EIF3B, EIF3E, EIF4A2, EIF4B, ENO1, FKBP1A, FKBP4, GALNT13, GANAB, GAPDH, GARS, GCFC1, GMFB, GSPT1, HDAC3, HNRPDL, HSPA2, HSPA5, IARS, KARS, KIF5B, MAP3K7, METAP2, MMP15, NACA, PA2G4, PABPC1, PBK, PCNA, …
GO.0045862	positive regulation of proteolysis	19	9.42e-06	BCAP31, GCLC, PDCD5, PSMA1, PSMA2, PSMA3, PSMA4, PSMA6, PSMB1, PSMB2, PSMB3, PSMB4, PSMD13, PSME3, RGN, SERPINB3, SKP1, UBE2V2, VCP
GO.0045089	positive regulation of innate immune response	17	9.65e-06	CALM2, CTSB, CTSL1, MAP3K7, PLSCR1, PSMA1, PSMA2, PSMA3, PSMA4, PSMA6, PSMB1, PSMB2, PSMB3, PSMB4, PSMD13, PSME3, SKP1
GO.1902580	single-organism cellular localization	30	1.1e-05	ARCN1, EPB41L3, HSP90AA1, HSPA4, HSPA9, IPO5, LAMA5, PEX19, RAN, RPL11, RPL18, RPL23A, RPL27A, RPL5, RPL7, RPLP0, RPLP2, RPS10, RPS11, RPS12, RPS13, RPS15A, RPS27, RPS28, RPS3, RPS4X, RPS5, RPS8, RPSA, SORL1
GO.0019693	ribose phosphate metabolic process	18	1.17e-05	ACLY, ADSL, ALDOA, ATP6V1A, ATP6V1B2, CMPK1, ENO1, GAPDH, GUK1, HK2, HSPA8, PAICS, PFKP, PGAM2, PGD, PGK1, TKT, TPI1
GO.0002576	platelet degranulation	10	1.2e-05	ALDOA, CALM2, CALU, CAP1, CD63, HSPA5, PSAP, SOD1, SPARC, WDR1
GO.0055114	oxidation-reduction process	33	1.26e-05	ACLY, ACSS2, ADSL, AKR1B1, ALDOA, CALM2, CYB5B, DHRS11, ENO1, FTH1, GAPDH, GLRX3, GPX4, HK2, IDH3G, LIPF, PAM, PFKP, PGAM2, PGD, PGK1, PHYHD1, PKM, PLOD3, PRDX2, PXDN, SOD1, TALDO1, TKT, TPI1, TXNDC17, TXNRD2, UGP2
GO.1903320	regulation of protein modification by small protein conjugation or removal	16	1.5e-05	FKBP1A, GCLC, HSPA5, PSMA1, PSMA2, PSMA3, PSMA4, PSMA6, PSMB1, PSMB2, PSMB3, PSMB4, PSMD13, PSME3, SKP1, VCP
GO.0032269	negative regulation of cellular protein metabolic process	32	1.88e-05	BIRC8, CALM2, CALR, EIF3E, EPRS, FKBP1A, GAPDH, GCLC, GMFB, HDAC3, PBK, PDCD5, PSMA1, PSMA2, PSMA3, PSMA4, PSMA6, PSMB1, PSMB2, PSMB3, PSMB4, PSMD13, PSME3, RGN, SERPINB3, SERPINB4, SERPINB9, SERPINC1, SH3BP5, SORL1, ST13, VIL1
GO.0071840	cellular component organization or biogenesis	93	2.09e-05	ACTB, ADAM10, ADSL, ALDOA, AP2A2, APOD, ARCN1, ATP6V1A, ATP6V1B2, BANF1, BCAP31, CALM2, CALR, CALU, CAT, CCT2, CCT3, CLTC, COL4A6, CORO6, CTSB, CTSD, CTSL1, DNA2, EIF3B, EIF3D, EIF3E, EPB41L3, EPRS, FKBP1A, FKBP4, FTH1, GAPDH, GCLC, GCLM, GPX4, GSPT1, HDAC3, HEXB, HSP90AA1, HSPA4, HSPA9, IPO4, KIF5B, LAMA5, LAMB1, LAMC1, MAP3K7, MAPRE3, MMP15, MYL12B, PA2G4, PBK, PCNA, PEX19, PLSCR1, PPIB, PSMD13…
GO.0048523	negative regulation of cellular process	80	2.25e-05	AARS, ACHE, ADAM10, ADAMTS7, AIMP1, ANXA4, AP2A2, APOD, BIRC8, BMPER, C10orf112, CALM2, CALR, CLTC, CTSB, CTTN, EIF3E, EIF4A2, EIF5A, EML2, ENO1, EPRS, FABP7, FKBP1A, FTH1, GAPDH, GCLM, GDI1, GLO1, GMFB, GRINA, HK2, HPGDS, HSPA2, HSPA8, HSPA9, MAP3K7, NACA, PA2G4, PABPC1, PBK, PDCD5, PDCD6, PLSCR1, PRDX2, PSAP, PSMA1, PSMA2, PSMA3, PSMA4, PSMA6, PSMB1, PSMB2, PSMB3, PSMB4, PSMD13, PSME3, PXDN, RG…
GO.0002429	immune response-activating cell surface receptor signaling pathway	16	2.39e-05	ACTB, CALM2, HSP90AA1, MAP3K7, PSMA1, PSMA2, PSMA3, PSMA4, PSMA6, PSMB1, PSMB2, PSMB3, PSMB4, PSMD13, PSME3, SKP1
GO.0051248	negative regulation of protein metabolic process	33	2.66e-05	APOD, BIRC8, CALM2, CALR, EIF3E, EPRS, FKBP1A, GAPDH, GCLC, GMFB, HDAC3, PBK, PDCD5, PSMA1, PSMA2, PSMA3, PSMA4, PSMA6, PSMB1, PSMB2, PSMB3, PSMB4, PSMD13, PSME3, RGN, SERPINB3, SERPINB4, SERPINB9, SERPINC1, SH3BP5, SORL1, ST13, VIL1
GO.0000278	mitotic cell cycle	29	2.75e-05	BANF1, CLTC, DNA2, GSPT1, HSP90AA1, HSPA2, MAPRE3, MYH10, PBK, PCNA, PSMA1, PSMA2, PSMA3, PSMA4, PSMA6, PSMB1, PSMB2, PSMB3, PSMB4, PSMD13, PSME3, RAN, RCC1, RPS27, RPS3, SKP1, TUBB3, TUBB4B, ZNF259
GO.0012501	programmed cell death	34	2.76e-05	AIMP1, BCAP31, BIRC8, CTSL1, EIF5A, EPB41L3, GAPDH, GCLC, GCLM, HINT2, HK2, MAP3K7, PDCD5, PKM, PLSCR1, PSMA1, PSMA2, PSMA3, PSMA4, PSMA6, PSMB1, PSMB2, PSMB3, PSMB4, PSMD13, PSME3, RPS3, SERPINB9, SLIT3, VCP, VIL1, YARS, YWHAZ, ZNF259
GO.0042176	regulation of protein catabolic process	20	2.76e-05	BCAP31, GCLC, MSN, PBK, PSMA1, PSMA2, PSMA3, PSMA4, PSMA6, PSMB1, PSMB2, PSMB3, PSMB4, PSMD13, PSME3, RGN, SKP1, SORL1, UBE2V2, VCP
GO.0044249	cellular biosynthetic process	90	2.77e-05	AARS, ACHE, ACSS2, ADAMTS7, ADSL, AHCY, AIMP1, ALDOA, B3GALT5, BTF3, CALR, CANT1, CMPK1, CNDP2, COTL1, DNA2, EEF1A1, EEF1A2, EEF1B2, EEF1D, EEF1G, EEF2, EIF2S1, EIF3B, EIF3E, EIF4A2, EIF4B, ENO1, ENOPH1, GALNT13, GANAB, GARS, GCFC1, GCLC, GCLM, GSPT1, GSTT2, GUK1, HDAC3, HEXB, HNRPDL, HPGDS, HSPA8, IARS, LTA4H, MAP3K7, NACA, PA2G4, PABPC1, PAICS, PCNA, PIGK, PKM, PLSCR1, PMM2, PRDX2, PTGES3, QARS…
GO.1903047	mitotic cell cycle process	27	3.3e-05	BANF1, CLTC, GSPT1, HSP90AA1, HSPA2, MAPRE3, MYH10, PBK, PCNA, PSMA1, PSMA2, PSMA3, PSMA4, PSMA6, PSMB1, PSMB2, PSMB3, PSMB4, PSMD13, PSME3, RAN, RCC1, RPS3, SKP1, TUBB3, TUBB4B, ZNF259
GO.0031396	regulation of protein ubiquitination	15	3.35e-05	FKBP1A, GCLC, HSPA5, PSMA1, PSMA2, PSMA3, PSMA4, PSMA6, PSMB1, PSMB2, PSMB3, PSMB4, PSMD13, PSME3, SKP1
GO.0019637	organophosphate metabolic process	28	3.5e-05	ACHE, ACLY, ADSL, ALDOA, ATP6V1A, ATP6V1B2, CALM2, CAT, CMPK1, ENO1, GAPDH, GARS, GPX4, HEXB, HK2, HSPA8, IDH3G, KARS, PAICS, PGAM2, PGD, PGK1, PIGK, PLA2G15, PLSCR1, PMM2, TKT, TPI1
GO.0031570	DNA integrity checkpoint	12	4.09e-05	DNA2, PSMA1, PSMA2, PSMA3, PSMA4, PSMA6, PSMB1, PSMB2, PSMB3, PSMB4, PSMD13, PSME3
GO.1901657	glycosyl compound metabolic process	17	4.6e-05	ACLY, ADSL, AKR1B1, ALDOA, ATP6V1A, ATP6V1B2, CMPK1, ENO1, GAPDH, GUK1, HK2, HSPA8, NAGA, PFKP, PGAM2, PGK1, TPI1
GO.0051348	negative regulation of transferase activity	17	5.49e-05	EIF4A2, GMFB, PSMA1, PSMA2, PSMA3, PSMA4, PSMA6, PSMB1, PSMB2, PSMB3, PSMB4, PSMD13, PSME3, RGN, SERPINB3, SH3BP5, SORL1
GO.0048519	negative regulation of biological process	83	5.82e-05	AARS, ACHE, ADAM10, ADAMTS7, AIMP1, ANXA4, AP2A2, APOD, BIRC8, BMPER, C10orf112, CALM2, CALR, CALU, CLTC, CTSB, CTTN, EIF3E, EIF4A2, EIF5A, EML2, ENO1, EPRS, FKBP1A, FTH1, GAPDH, GCLM, GDI1, GLO1, GLRX3, GMFB, GRINA, HK2, HPGDS, HSPA2, HSPA8, HSPA9, IDH3G, IPO5, MAP3K7, NACA, PA2G4, PABPC1, PBK, PDCD5, PDCD6, PLSCR1, PRDX2, PSAP, PSMA1, PSMA2, PSMA3, PSMA4, PSMA6, PSMB1, PSMB2, PSMB3, PSMD13, PSM…
GO.0006915	apoptotic process	33	6.24e-05	AIMP1, BCAP31, BIRC8, CTSL1, EIF5A, EPB41L3, GAPDH, GCLC, GCLM, HINT2, HK2, MAP3K7, PDCD5, PLSCR1, PSMA1, PSMA2, PSMA3, PSMA4, PSMA6, PSMB1, PSMB2, PSMB3, PSMB4, PSMD13, PSME3, RPS3, SERPINB9, SLIT3, VCP, VIL1, YARS, YWHAZ, ZNF259
GO.0010565	regulation of cellular ketone metabolic process	13	7.38e-05	C10orf112, PSMA1, PSMA2, PSMA3, PSMA4, PSMA6, PSMB1, PSMB2, PSMB3, PSMB4, PSMD13, PSME3, RGN
GO.0002757	immune response-activating signal transduction	18	8.8e-05	ACTB, CALM2, CTSB, CTSL1, HSP90AA1, MAP3K7, PSMA1, PSMA2, PSMA3, PSMA4, PSMA6, PSMB1, PSMB2, PSMB3, PSMB4, PSMD13, PSME3, SKP1
GO.0006090	pyruvate metabolic process	8	8.95e-05	ALDOA, ENO1, GAPDH, HK2, PFKP, PGAM2, PGK1, TPI1
GO.0046034	ATP metabolic process	12	8.95e-05	ALDOA, ATP6V1A, ATP6V1B2, ENO1, GAPDH, GUK1, HK2, HSPA8, PFKP, PGAM2, PGK1, TPI1
GO.0006094	gluconeogenesis	7	9.56e-05	ALDOA, ENO1, GAPDH, GOT1, PGAM2, PGK1, TPI1
GO.0042221	response to chemical	75	9.95e-05	AARS, ACSS2, ACTB, ADAM10, ADAMTS7, ADSL, AIMP1, AKR1B1, ANXA11, AP2A2, APOD, ATP6V1A, ATP6V1B2, C10orf2, CALM2, CALU, CAP1, CNDP2, CTSL1, EEF1A1, EEF1A2, EIF2S1, EIF4A2, EIF4B, EPRS, FKBP1A, GAPDH, GCLM, GDI1, GOT1, GSTT2, HDAC3, HPGDS, HSP90AA1, HSPA2, HSPA4, HSPA5, HSPA8, HSPA9, IPO5, KIF5B, LAMB1, LAMC1, LCT, LTA4H, MAP3K7, MMP15, MYH10, MYL12B, NUCB1, PCNA, PDCD5, PDCD6, PGAM2, PKM, PLOD3, P…
GO.0006732	coenzyme metabolic process	14	0.000111	ACSS2, AHCY, ALDOA, ENO1, GAPDH, HK2, IDH3G, PFKP, PGAM2, PGD, PGK1, PKM, TKT, TPI1
GO.0044765	single-organism transport	62	0.000113	ACHE, ACTB, ALDOA, ANXA11, APOD, ARCN1, BCAP31, CALM2, CALR, CALU, CAP1, CD63, CDC37, CLIC6, CLTC, EIF2S1, EIF5A, ESYT2, FKBP1A, FKBP4, GUK1, HDLBP, HSP90AA1, HSPA4, HSPA5, HSPA8, IPO5, MYH10, NPC2, PEX19, PLSCR1, PSAP, RAN, RPL11, RPL18, RPL23A, RPL27A, RPL5, RPL7, RPLP0, RPLP2, RPS10, RPS11, RPS12, RPS13, RPS15A, RPS27, RPS28, RPS3, RPS4X, RPS5, RPS8, RPSA, SOD1, SORL1, SPARC, SRSF7, TINAGL1, T…
GO.0006810	transport	70	0.000129	ACHE, ACTB, ALDOA, ANXA11, AP2A2, APOD, ARCN1, BCAP31, BTF3, CALM2, CALR, CALU, CCT2, CCT3, CCT4, CCT6A, CCT7, CD63, CDC37, CLIC6, CLTC, CTTN, EIF2S1, EIF5A, ESYT2, FABP7, FKBP1A, FKBP4, GDI1, GUK1, HDLBP, HSP90AA1, HSPA4, IPO5, MYH10, NACA, NPC2, PDCD6, PEX19, PLSCR1, PSAP, RAN, RPL11, RPL18, RPL23A, RPL27A, RPL5, RPL7, RPLP0, RPLP2, RPS10, RPS11, RPS12, RPS13, RPS15A, RPS27, RPS28, RPS3, RPS4X,…
GO.1901135	carbohydrate derivative metabolic process	31	0.000129	ACLY, ADAMTS7, ADSL, AKR1B1, ALDOA, ATP6V1A, ATP6V1B2, B3GALT5, CALR, CANT1, CHIT1, CMPK1, ENO1, GALNT13, GANAB, GAPDH, GUK1, HK2, HSPA8, NAGA, PAICS, PGAM2, PGD, PGK1, PIGK, PLSCR1, PMM2, PSAP, TKT, TPI1, VCP
GO.0031329	regulation of cellular catabolic process	25	0.000139	ADAMTS7, BCAP31, CDC37, CTTN, EIF2S1, GCLC, MSN, PABPC1, PBK, PFKP, PSMA1, PSMA2, PSMA3, PSMA4, PSMA6, PSMB1, PSMB2, PSMB3, PSMB4, PSMD13, PSME3, RGN, SKP1, UBE2V2, VCP
GO.0009141	nucleoside triphosphate metabolic process	13	0.000148	ALDOA, ATP6V1A, ATP6V1B2, CMPK1, ENO1, GAPDH, GUK1, HK2, HSPA8, PFKP, PGAM2, PGK1, TPI1
GO.0030162	regulation of proteolysis	26	0.000149	BCAP31, BIRC8, GCLC, PBK, PDCD5, PSMA1, PSMA2, PSMA3, PSMA4, PSMA6, PSMB1, PSMB2, PSMB3, PSMB4, PSMD13, PSME3, RGN, SERPINB3, SERPINB4, SERPINB9, SERPINC1, SKP1, SORL1, UBE2V2, VCP, VIL1
GO.0009259	ribonucleotide metabolic process	16	0.000151	ACLY, ADSL, ALDOA, ATP6V1A, ATP6V1B2, CMPK1, ENO1, GAPDH, GUK1, HK2, HSPA8, PAICS, PFKP, PGAM2, PGK1, TPI1
GO.0044763	single-organism cellular process	154	0.000167	ACSS2, ACTB, ADAM10, ADAMTS7, AIMP1, ALDOA, ANXA11, ANXA4, AP2A2, APOD, ARCN1, ARHGDIA, B3GALT5, BANF1, BCAP31, BIRC8, BMPER, CALM2, CALR, CANT1, CCT2, CCT3, CCT4, CCT6A, CCT7, CD63, CLIC6, CLTC, CMPK1, CNDP2, COL4A6, CORO6, COTL1, CTSB, CTSD, CTSL1, DNA2, EEF1D, EIF2S1, EIF4A2, EIF4B, EIF5A, ENO1, ENOPH1, EPB41L3, FKBP1A, FTH1, GALNT13, GANAB, GAPDH, GARS, GDI1, GLRX3, GMFB, GPX4, GRINA, GSPT1, …
GO.0051603	proteolysis involved in cellular protein catabolic process	20	0.00018	ADAMTS7, CTSB, CTSF, CTSL1, HSPA5, PSMA1, PSMA2, PSMA3, PSMA4, PSMA6, PSMB1, PSMB2, PSMB3, PSMB4, PSMD13, PSME3, SKP1, UBA1, UCHL3, VCP
GO.1902578	single-organism localization	64	0.000188	ACHE, ACTB, ALDOA, ANXA11, APOD, ARCN1, BCAP31, CALM2, CALR, CALU, CAP1, CD63, CDC37, CLIC6, CLTC, EIF2S1, EIF5A, EPB41L3, ESYT2, FKBP1A, FKBP4, GUK1, HDLBP, HSP90AA1, HSPA4, HSPA5, HSPA8, IPO5, LAMA5, MYH10, NPC2, PEX19, PLSCR1, PSAP, RAN, RPL11, RPL18, RPL23A, RPL27A, RPL5, RPL7, RPLP0, RPLP2, RPS10, RPS11, RPS12, RPS13, RPS15A, RPS27, RPS28, RPS3, RPS4X, RPS5, RPS8, RPSA, SOD1, SORL1, SPARC, S…
GO.0044092	negative regulation of molecular function	32	0.000206	ANXA4, BIRC8, CALM2, CALU, CAT, EIF4A2, FKBP1A, GMFB, HDAC3, HSPA5, IPO5, PEX19, PSMA1, PSMA2, PSMA3, PSMA4, PSMA6, PSMB1, PSMB2, PSMB3, PSMB4, PSMD13, PSME3, PXDN, RGN, SERPINB3, SERPINB4, SERPINB9, SERPINC1, SH3BP5, SORL1, VIL1
GO.0051186	cofactor metabolic process	15	0.00022	ACSS2, AHCY, AKR1B1, ALDOA, ENO1, GAPDH, HK2, IDH3G, PFKP, PGAM2, PGD, PGK1, PKM, TKT, TPI1
GO.0044712	single-organism catabolic process	28	0.000221	ACHE, ADAM10, AHCY, ALDOA, CALM2, CAT, COL4A6, CTSB, CTSD, CTSL1, ENO1, FABP7, GAPDH, HK2, HSPA5, LIPF, MMP15, NAGA, PEPD, PFKP, PGAM2, PGK1, PKM, PLA2G15, PRDX2, PXDN, TPI1, VCP
GO.0044699	single-organism process	159	0.000239	ACTB, ADAM10, ADAMTS7, AIMP1, ALDOA, ANXA11, ANXA4, AP2A2, APOD, ARHGDIA, B3GALT5, BANF1, BIRC8, BMPER, BTF3, CALM2, CALR, CANT1, CCT2, CCT3, CCT4, CCT6A, CCT7, CD63, CDC37, CLIC6, CLTC, CMPK1, CNDP2, COL4A6, CORO6, COTL1, CPQ, CTSB, CTSD, CTSL1, CYB5B, DHRS11, DNA2, EEF1D, EIF2S1, EIF4A2, EIF4B, EML2, ENO1, ENOPH1, EPB41L3, ESYT2, FKBP1A, GALNT13, GANAB, GAPDH, GARS, GCFC1, GDI1, GLRX3, GRINA, G…
GO.0009119	ribonucleoside metabolic process	15	0.00027	ACLY, ADSL, ALDOA, ATP6V1A, ATP6V1B2, CMPK1, ENO1, GAPDH, GUK1, HK2, HSPA8, PFKP, PGAM2, PGK1, TPI1
GO.0090090	negative regulation of canonical Wnt signaling pathway	11	0.000276	PSMA1, PSMA2, PSMA3, PSMA4, PSMA6, PSMB1, PSMB2, PSMB3, PSMB4, PSMD13, PSME3
GO.0044257	cellular protein catabolic process	20	0.000298	ADAMTS7, CTSB, CTSF, CTSL1, HSPA5, PSMA1, PSMA2, PSMA3, PSMA4, PSMA6, PSMB1, PSMB2, PSMB3, PSMB4, PSMD13, PSME3, SKP1, UBA1, UCHL3, VCP
GO.0009892	negative regulation of metabolic process	55	0.000299	ANXA4, APOD, BIRC8, C10orf112, CALM2, CALR, CALU, CAT, CLTC, EIF3E, EIF4A2, ENO1, EPRS, FKBP1A, GAPDH, GMFB, HK2, HSPA8, IPO5, NACA, PA2G4, PABPC1, PBK, PDCD5, PSMA1, PSMA2, PSMA3, PSMA4, PSMA6, PSMB1, PSMB2, PSMB3, PSMB4, PSMD13, PSME3, RAN, RGN, RPS13, RPS3, SERPINB3, SERPINB4, SERPINB9, SERPINC1, SETDB1, SH3BP5, SLIT3, SND1, SOD1, SORL1, SRSF7, ST13, TAGLN3, TENM2, TXN, VIL1
GO.0009150	purine ribonucleotide metabolic process	15	0.000341	ACLY, ADSL, ALDOA, ATP6V1A, ATP6V1B2, ENO1, GAPDH, GUK1, HK2, HSPA8, PAICS, PFKP, PGAM2, PGK1, TPI1
GO.0051234	establishment of localization	70	0.000358	ACHE, ACTB, ALDOA, ANXA11, AP2A2, APOD, ARCN1, BCAP31, BTF3, CALM2, CALR, CALU, CCT2, CCT3, CCT4, CCT6A, CCT7, CD63, CDC37, CLIC6, CLTC, CTTN, EIF2S1, EIF5A, ESYT2, FABP7, FKBP1A, FKBP4, GDI1, GUK1, HDLBP, HSP90AA1, HSPA4, IPO5, LAMA5, MYH10, NACA, NPC2, PDCD6, PEX19, PLSCR1, PSAP, RAN, RPL11, RPL18, RPL23A, RPL27A, RPL5, RPL7, RPLP0, RPLP2, RPS10, RPS11, RPS12, RPS13, RPS15A, RPS27, RPS28, RPS3,…
GO.0046128	purine ribonucleoside metabolic process	14	0.000405	ACLY, ADSL, ALDOA, ATP6V1A, ATP6V1B2, ENO1, GAPDH, GUK1, HK2, HSPA8, PFKP, PGAM2, PGK1, TPI1
GO.0010467	gene expression	77	0.000408	AIMP1, BTF3, C10orf2, CALR, EEF1A1, EEF1A2, EEF1B2, EEF1D, EEF1G, EEF2, EIF2S1, EIF3B, EIF3E, EIF4A2, EIF4B, ENO1, FKBP1A, GARS, GCFC1, GSPT1, HDAC3, HNRPDL, HSPA8, IARS, KARS, MAP3K7, METAP2, NACA, PA2G4, PABPC1, PDCD6, PLSCR1, PRDX2, PSMA1, PSMA2, PSMA3, PSMA4, PSMA6, PSMB1, PSMB2, PSMB3, PSMB4, PSMD13, PSME3, QARS, RAN, RPL18, RPL27A, RPL5, RPL7, RPLP0, RPLP2, RPS10, RPS11, RPS12, RPS13, RPS27…
GO.0050790	regulation of catalytic activity	50	0.000415	ANXA4, ARHGDIA, BCAP31, BIRC8, CALM2, CALU, CAP1, CPN2, CTSB, EEF1A2, EIF4A2, FKBP1A, GCLM, GDI1, GMFB, HSP90AA1, HSPA2, HSPA5, IPO5, MAPRE3, MMP15, PCNA, PDCD5, PLSCR1, PSAP, PSMA1, PSMA2, PSMA3, PSMA4, PSMA6, PSMB1, PSMB2, PSMB3, PSMB4, PSMD13, PSME3, RCC1, RPS3, SERPINB3, SERPINB4, SERPINB9, SERPINC1, SH3BP5, SIPA1L2, SKP1, SOD1, SORL1, TXN, VCP, VIL1
GO.0044271	cellular nitrogen compound biosynthetic process	70	0.00043	AARS, ADSL, AIMP1, ALDOA, BTF3, C10orf2, CMPK1, CNDP2, EEF1A1, EEF1A2, EEF1B2, EEF1D, EEF1G, EEF2, EIF2S1, EIF3B, EIF3E, EIF4A2, EIF4B, ENO1, GARS, GCFC1, GCLC, GCLM, GSPT1, GUK1, HDAC3, HNRPDL, HSPA8, IARS, MAP3K7, NACA, PA2G4, PABPC1, PAICS, PCNA, PKM, PLSCR1, PMM2, PRDX2, PTGES3, QARS, RPL18, RPL27A, RPL5, RPL7, RPLP0, RPLP2, RPS10, RPS11, RPS12, RPS13, RPS15, RPS27, RPS28, RPS3, RPS5, RPSA, S…
GO.0019322	pentose biosynthetic process	3	0.00045	PGD, TALDO1, TKT
GO.0006450	regulation of translational fidelity	4	0.000455	AARS, IARS, RPS5, VARS
GO.0009894	regulation of catabolic process	26	0.000461	ADAMTS7, BCAP31, CDC37, CTTN, EIF2S1, GCLC, MSN, PABPC1, PBK, PFKP, PSMA1, PSMA2, PSMA3, PSMA4, PSMA6, PSMB1, PSMB2, PSMB3, PSMB4, PSMD13, PSME3, RGN, SKP1, SORL1, UBE2V2, VCP
GO.0010605	negative regulation of macromolecule metabolic process	50	0.000495	ANXA4, APOD, BIRC8, CALM2, CALR, CAT, CLTC, EIF3E, EIF4A2, ENO1, EPRS, FKBP1A, GAPDH, GMFB, HSPA8, NACA, PA2G4, PABPC1, PBK, PDCD5, PSMA1, PSMA2, PSMA3, PSMA4, PSMA6, PSMB1, PSMB2, PSMB3, PSMB4, PSMD13, PSME3, RAN, RGN, RPS13, RPS3, SERPINB3, SERPINB4, SERPINB9, SERPINC1, SETDB1, SH3BP5, SLIT3, SND1, SORL1, SRSF7, ST13, TAGLN3, TENM2, TXN, VIL1
GO.0048585	negative regulation of response to stimulus	35	0.000495	AP2A2, APOD, BMPER, CALR, CTTN, FABP7, GCLC, GCLM, GRINA, HDAC3, HSPA5, MAP3K7, PBK, PDCD6, PSAP, PSMA1, PSMA2, PSMA3, PSMA4, PSMA6, PSMB1, PSMB2, PSMB3, PSMD13, PSME3, PXDN, RPS3, SERPINB3, SERPINB4, SERPINB9, SERPINC1, SLIT3, SORL1, TPT1, TXN
GO.0000209	protein polyubiquitination	12	0.000497	PSMA1, PSMA2, PSMA3, PSMA4, PSMA6, PSMB1, PSMB2, PSMB3, PSMB4, PSMD13, PSME3, UBE2V2
GO.0050896	response to stimulus	114	0.000503	AARS, ACHE, ACSS2, ACTB, ADAM10, ADAMTS7, ADSL, ALDOA, ANXA11, ANXA4, AP2A2, APOD, ATP6V1A, ATP6V1B2, BANF1, BCAP31, C10orf2, CALM2, CALR, CANT1, CAP1, CD63, CDC37, CHIT1, CNDP2, COTL1, CPQ, CTSL1, CTTN, DNA2, EEF1A1, EEF1A2, EEF1D, EEF1G, EIF4A2, EIF4B, ENO1, EPRS, FABP7, FKBP1A, FTH1, GAPDH, GMFB, GOT1, GPX4, GSTT2, HDAC3, HK2, HMCN1, HPGDS, HSPA2, HSPA4, HSPA5, HSPA8, HSPA9, IPO5, KIF5B, LAMA5…
GO.0045787	positive regulation of cell cycle	15	0.000504	CALR, HSPA2, MAPRE3, PSMA1, PSMA2, PSMA3, PSMA4, PSMA6, PSMB1, PSMB2, PSMB3, PSMB4, PSMD13, PSME3, RPS15A
GO.0006508	proteolysis	31	0.000518	ADAM10, ADAMTS7, CPQ, CTSB, CTSD, CTSF, CTSL1, HSPA5, LTA4H, METAP2, MMEL1, MMP15, PIGK, PSMA1, PSMA2, PSMA3, PSMA4, PSMA6, PSMB1, PSMB2, PSMB3, PSMB4, PSMD13, PSME3, SKP1, TENM2, TINAGL1, TMPRSS9, UBA1, UCHL3, VCP
GO.0030168	platelet activation	13	0.000537	ACTB, ALDOA, CALM2, CALU, CAP1, CD63, HSPA5, PLSCR1, PSAP, SOD1, SPARC, WDR1, YWHAZ
GO.0031400	negative regulation of protein modification process	21	0.000584	CALM2, FKBP1A, GCLC, GMFB, HDAC3, PBK, PSMA1, PSMA2, PSMA3, PSMA4, PSMA6, PSMB1, PSMB2, PSMB3, PSMB4, PSMD13, PSME3, RGN, SERPINB3, SH3BP5, SORL1
GO.0043086	negative regulation of catalytic activity	26	0.000586	ANXA4, BIRC8, CALU, EIF4A2, FKBP1A, GMFB, IPO5, PSMA1, PSMA2, PSMA3, PSMA4, PSMA6, PSMB1, PSMB2, PSMB3, PSMB4, PSMD13, PSME3, RGN, SERPINB3, SERPINB4, SERPINB9, SERPINC1, SH3BP5, SORL1, VIL1
GO.1901998	toxin transport	6	0.000635	CCT2, CCT3, CCT4, CCT6A, CCT7, HSPA5
GO.0019321	pentose metabolic process	4	0.000645	OTOG, PGD, TALDO1, TKT
GO.0006163	purine nucleotide metabolic process	15	0.000646	ACLY, ADSL, ALDOA, ATP6V1A, ATP6V1B2, CAT, ENO1, GAPDH, HK2, HSPA8, PAICS, PFKP, PGAM2, PGK1, TPI1
GO.0034660	ncRNA metabolic process	17	0.000646	AIMP1, GARS, IARS, KARS, PA2G4, QARS, RPL11, RPL5, RPL7, RPS28, RPS8, RPSA, SARS, SSB, VARS, YARS, ZBTB8OS
GO.0006091	generation of precursor metabolites and energy	17	0.000666	ACLY, ADSL, ALDOA, CALM2, CAT, ENO1, GAPDH, HK2, IDH3G, PFKP, PGAM2, PGK1, PKM, TALDO1, TKT, TPI1, UGP2
GO.0031347	regulation of defense response	24	0.000685	AP2A2, APOD, CALM2, CDC37, CTSB, CTSL1, EIF2S1, MAP3K7, PBK, PLSCR1, PSMA1, PSMA2, PSMA3, PSMA4, PSMA6, PSMB1, PSMB2, PSMB3, PSMD13, PSME3, SERPINB4, SERPINB9, SERPINC1, SKP1
GO.0006399	tRNA metabolic process	10	0.000773	AIMP1, GARS, IARS, KARS, QARS, SARS, SSB, VARS, YARS, ZBTB8OS
GO.0022617	extracellular matrix disassembly	9	0.000846	ADAM10, COL4A6, CTSB, CTSD, CTSL1, LAMA5, LAMB1, LAMC1, MMP15
GO.0030163	protein catabolic process	20	0.000882	ADAMTS7, CTSB, CTSD, CTSF, CTSL1, HSPA5, PSMA1, PSMA2, PSMA3, PSMA4, PSMA6, PSMB1, PSMB2, PSMB3, PSMB4, PSMD13, PSME3, SKP1, UBA1, VCP
GO.1903332	regulation of protein folding	3	0.00103	HSPA5, PDCD5, ST13
GO.0043085	positive regulation of catalytic activity	36	0.00104	ARHGDIA, BCAP31, CALM2, CAP1, EEF1A2, GCLM, GDI1, GMFB, HSPA2, HSPA5, MAPRE3, MMP15, PCNA, PDCD5, PLSCR1, PSAP, PSMA1, PSMA2, PSMA3, PSMA4, PSMA6, PSMB1, PSMB2, PSMB3, PSMB4, PSMD13, PSME3, RCC1, RPS3, SERPINB3, SIPA1L2, SKP1, SOD1, SORL1, TXN, VCP
GO.1901687	glutathione derivative biosynthetic process	5	0.00113	CNDP2, GCLC, GCLM, GSTT2, HPGDS
GO.0032787	monocarboxylic acid metabolic process	18	0.00129	ACLY, ACSS2, ALDOA, COTL1, ENO1, GAPDH, GPX4, HK2, HPGDS, LTA4H, PFKP, PGAM2, PGD, PGK1, PLA2G15, PTGES3, TPI1, UGP2
GO.0051347	positive regulation of transferase activity	20	0.00136	CALM2, EEF1A2, HSPA2, HSPA5, MAPRE3, PSMA1, PSMA2, PSMA3, PSMA4, PSMA6, PSMB1, PSMB2, PSMB3, PSMB4, PSMD13, PSME3, SKP1, SOD1, SORL1, TXN
GO.0022402	cell cycle process	29	0.0014	BANF1, CALR, CLTC, DNA2, GSPT1, HDAC3, HSP90AA1, MAPRE3, MYH10, PA2G4, PBK, PCNA, PSMA1, PSMA2, PSMA3, PSMA4, PSMA6, PSMB1, PSMB2, PSMB3, PSMB4, PSME3, RAN, RCC1, RPS3, SKP1, TUBB3, TUBB4B, ZNF259
GO.0080135	regulation of cellular response to stress	23	0.00143	ADAMTS7, BCAP31, CDC37, CTTN, EIF2S1, FKBP4, GRINA, HDAC3, HSP90AA1, HSPA5, HSPA8, MAP3K7, PBK, PCNA, PFKP, PSAP, PTGES3, RGN, RPS3, SERPINB3, SOD1, TPT1, TXN
GO.0006950	response to stress	66	0.00166	AARS, ACHE, ACTB, ADAMTS7, ADSL, AHCY, ALDOA, APOD, CALM2, CALR, CAP1, CD63, CDC37, COTL1, CPQ, CTSL1, DNA2, EPRS, FKBP4, GAPDH, GPX4, HDAC3, HK2, HSPA2, HSPA4, HSPA5, HSPA8, LCT, LTA4H, MAP3K7, MYH10, NACA, PCNA, PDCD6, PFKP, PKM, PLSCR1, PRDX2, PSAP, PSMA1, PSMA2, PSMA3, PSMA4, PSMA6, PSMB1, PSMB2, PSMB3, PSMB4, PSMD13, PSME3, PTGES3, PTK7, PXDN, RPS3, SERPINC1, SKP1, SOD1, SPARC, STIP1, TUBB4B…
GO.0043161	proteasome-mediated ubiquitin-dependent protein catabolic process	14	0.00166	HSPA5, PSMA1, PSMA2, PSMA3, PSMA4, PSMA6, PSMB1, PSMB2, PSMB3, PSMB4, PSMD13, PSME3, SKP1, VCP
GO.0009968	negative regulation of signal transduction	29	0.00169	AP2A2, APOD, BMPER, CALR, CTTN, GCLC, GCLM, GRINA, HDAC3, HSPA5, MAP3K7, PBK, PDCD6, PSMA1, PSMA2, PSMA3, PSMA4, PSMA6, PSMB1, PSMB2, PSMB3, PSMB4, PSMD13, PSME3, PXDN, SERPINB3, SLIT3, SORL1, TPT1
GO.0030574	collagen catabolic process	7	0.0017	ADAM10, COL4A6, CTSB, CTSD, CTSL1, MMP15, PEPD
GO.0006139	nucleobase-containing compound metabolic process	81	0.00171	ACHE, ACLY, ADSL, AIMP1, ALDOA, ATP6V1A, ATP6V1B2, BANF1, BTF3, CAT, CMPK1, DNA2, EEF1A1, EEF1D, EIF3E, EIF4A2, EIF4B, ENO1, GAPDH, GARS, GCFC1, GSPT1, HDAC3, HK2, HNRPDL, HSPA8, IARS, IDH3G, MAP3K7, NACA, PA2G4, PABPC1, PAICS, PCNA, PFKP, PGAM2, PGD, PGK1, PLSCR1, PMM2, PRDX2, PTGES3, QARS, RAN, REXO1L1, RPL11, RPL18, RPL23A, RPL27A, RPL5, RPL7, RPLP0, RPLP2, RPS10, RPS11, RPS12, RPS13, RPS15A, …
GO.0006898	receptor-mediated endocytosis	11	0.0018	ACHE, AP2A2, CALR, CAP1, CLTC, CTTN, FTH1, HSP90AA1, SORL1, SPARC, TINAGL1
GO.0048584	positive regulation of response to stimulus	43	0.00198	ACTB, ADAM10, ADAMTS7, AKR1B1, BCAP31, BIRC8, BMPER, CALM2, CALR, CANT1, CAT, CD63, CDC37, CTSB, CTSL1, EEF1D, EIF2S1, FKBP1A, HDAC3, HSP90AA1, PCNA, PDCD5, PFKP, PLSCR1, PSAP, PSMA1, PSMA2, PSMA3, PSMA4, PSMA6, PSMB1, PSMB2, PSMB3, PSMB4, PSMD13, PSME3, RGN, RPS3, SKP1, SOD1, TXN, UBE2V2, YWHAZ
GO.0032270	positive regulation of cellular protein metabolic process	33	0.00206	BCAP31, BMPER, CALM2, EEF2, FKBP1A, GCFC1, GCLC, HDAC3, HSPA2, HSPA5, MAPRE3, MSN, PABPC1, PDCD5, PSAP, PSMA1, PSMA2, PSMA3, PSMA4, PSMA6, PSMB1, PSMB2, PSMB3, PSMB4, PSMD13, PSME3, RGN, SERPINB3, SKP1, SOD1, TXN, UBE2V2, VCP
GO.0051156	glucose 6-phosphate metabolic process	4	0.00206	HK2, PGD, TKT, TPI1
GO.0034645	cellular macromolecule biosynthetic process	70	0.00221	AARS, ACHE, ADAMTS7, AIMP1, B3GALT5, BTF3, CALR, CANT1, DNA2, EEF1A1, EEF1A2, EEF1B2, EEF1D, EEF1G, EEF2, EIF2S1, EIF3B, EIF3E, EIF4A2, EIF4B, ENO1, GALNT13, GANAB, GARS, GCFC1, GSPT1, HDAC3, HNRPDL, HSPA8, IARS, KARS, MAP3K7, NACA, PA2G4, PABPC1, PCNA, PIGK, PLSCR1, PMM2, PRDX2, PTGES3, QARS, RPL18, RPL27A, RPL5, RPL7, RPLP0, RPLP2, RPS10, RPS11, RPS12, RPS13, RPS15, RPS27, RPS28, RPS3, RPS5, RP…
GO.0006725	cellular aromatic compound metabolic process	83	0.00227	ACHE, ACLY, ADSL, AIMP1, AKR1B1, ALDOA, ATP6V1A, ATP6V1B2, BANF1, BTF3, CAT, CMPK1, CPQ, DNA2, EEF1A1, EEF1D, EIF3E, EIF4A2, EIF4B, ENO1, GAPDH, GARS, GCFC1, GSPT1, HDAC3, HK2, HNRPDL, HSPA8, IARS, IDH3G, MAP3K7, NACA, PA2G4, PABPC1, PAICS, PCNA, PFKP, PGAM2, PGD, PGK1, PLSCR1, PMM2, PRDX2, PTGES3, QARS, RAN, REXO1L1, RPL11, RPL18, RPL23A, RPL27A, RPL5, RPL7, RPLP0, RPLP2, RPS10, RPS11, RPS12, RP…
GO.0031324	negative regulation of cellular metabolic process	48	0.00227	ANXA4, APOD, BIRC8, C10orf112, CALM2, CALR, CAT, EIF3E, EIF4A2, ENO1, EPRS, FKBP1A, GAPDH, GMFB, HK2, HSPA8, NACA, PA2G4, PABPC1, PBK, PDCD5, PSMA1, PSMA2, PSMA3, PSMA4, PSMA6, PSMB1, PSMB2, PSMB3, PSMB4, PSMD13, PSME3, RGN, RPS13, RPS3, SERPINB3, SERPINB4, SERPINB9, SERPINC1, SETDB1, SH3BP5, SORL1, SRSF7, ST13, TAGLN3, TENM2, TXN, VIL1
GO.0048583	regulation of response to stimulus	64	0.0023	ACTB, ADAM10, ADAMTS7, AKR1B1, AP2A2, APOD, ARHGDIA, BCAP31, BIRC8, BMPER, CALM2, CALR, CANT1, CAT, CD63, CTSB, CTSL1, CTTN, EEF1D, EIF2S1, FABP7, FKBP1A, FKBP4, GCLC, GCLM, GDI1, GLRX3, GRINA, HDAC3, HSP90AA1, HSPA8, METAP2, PBK, PCNA, PDCD5, PDCD6, PFKP, PLSCR1, PSAP, PSMA1, PSMA2, PSMA3, PSMA4, PSMA6, PSMB1, PSMB2, PSMB3, PSMD13, PSME3, PTGES3, PXDN, RPS3, SERPINB3, SERPINB4, SERPINB9, SERPINC…
GO.0050778	positive regulation of immune response	19	0.00279	ACTB, CALM2, CTSB, CTSL1, HSP90AA1, MAP3K7, PLSCR1, PSMA1, PSMA2, PSMA3, PSMA4, PSMA6, PSMB1, PSMB2, PSMB3, PSMB4, PSMD13, PSME3, SKP1
GO.0007339	binding of sperm to zona pellucida	5	0.00286	CCT2, CCT3, CCT4, CCT6A, CCT7
GO.0044093	positive regulation of molecular function	39	0.00292	ARHGDIA, BCAP31, CALM2, CAP1, CAT, EEF1A2, FKBP1A, GCLM, GDI1, GMFB, HSPA2, HSPA5, MAPRE3, MMP15, PCNA, PDCD5, PLSCR1, PSAP, PSMA1, PSMA2, PSMA3, PSMA4, PSMA6, PSMB1, PSMB2, PSMB3, PSMB4, PSMD13, PSME3, RAN, RCC1, RPS3, SERPINB3, SIPA1L2, SKP1, SOD1, SORL1, TXN, VCP
GO.0006098	pentose-phosphate shunt	3	0.00318	PGD, TKT, TPI1
GO.0051247	positive regulation of protein metabolic process	34	0.00325	BCAP31, BMPER, CALM2, EEF2, FKBP1A, GCFC1, GCLC, HDAC3, HSPA2, HSPA5, MAPRE3, MSN, PABPC1, PDCD5, PSAP, PSMA1, PSMA2, PSMA3, PSMA4, PSMA6, PSMB1, PSMB2, PSMB3, PSMB4, PSMD13, PSME3, RGN, SERPINB3, SKP1, SOD1, SORL1, TXN, UBE2V2, VCP
GO.0006520	cellular amino acid metabolic process	14	0.00339	AARS, AIMP1, CNDP2, ENOPH1, GARS, GCLC, IARS, KARS, PEPD, PLSCR1, QARS, SARS, VARS, YARS
GO.0065009	regulation of molecular function	54	0.00355	ANXA4, ARHGDIA, BCAP31, BIRC8, CALM2, CALU, CAP1, CAT, CPN2, CTSB, EEF1A2, EIF4A2, FKBP1A, GCLM, GDI1, GMFB, HDAC3, HSP90AA1, HSPA2, IPO5, MAPRE3, MMP15, PCNA, PDCD5, PEX19, PLSCR1, PSAP, PSMA1, PSMA2, PSMA3, PSMA4, PSMA6, PSMB1, PSMB2, PSMB3, PSMB4, PSMD13, PSME3, PXDN, RAN, RCC1, RPS3, SERPINB3, SERPINB4, SERPINB9, SERPINC1, SH3BP5, SIPA1L2, SKP1, SOD1, SORL1, TXN, VCP, VIL1
GO.0010038	response to metal ion	13	0.00361	ANXA11, CALM2, CALR, CAT, GDI1, LCT, LTA4H, PCNA, PDCD6, PGAM2, SOD1, SPARC, UROD
GO.0023057	negative regulation of signaling	30	0.00373	ACHE, AP2A2, APOD, BMPER, CALR, CTTN, GCLC, GCLM, GRINA, HDAC3, HSPA5, MAP3K7, PBK, PDCD6, PSMA1, PSMA2, PSMA3, PSMA4, PSMA6, PSMB1, PSMB2, PSMB3, PSMB4, PSMD13, PSME3, PXDN, SERPINB3, SLIT3, SORL1, TPT1
GO.0010035	response to inorganic substance	16	0.00379	AKR1B1, ANXA11, CALM2, CALR, CAT, EEF1A2, GDI1, LCT, LTA4H, PCNA, PDCD6, PGAM2, PRDX2, SPARC, TXNRD2, UROD
GO.1901990	regulation of mitotic cell cycle phase transition	12	0.00382	PSMA1, PSMA2, PSMA3, PSMA4, PSMA6, PSMB1, PSMB2, PSMB3, PSMB4, PSMD13, PSME3, SKP1
GO.0044272	sulfur compound biosynthetic process	10	0.00393	ACLY, ACSS2, AHCY, CNDP2, ENOPH1, GCLC, GCLM, GOT1, GSTT2, HPGDS
GO.0051338	regulation of transferase activity	25	0.00397	CALM2, EEF1A2, EIF4A2, GMFB, HSPA2, HSPA5, MAPRE3, PSMA1, PSMA2, PSMA3, PSMA4, PSMA6, PSMB1, PSMB2, PSMB3, PSMB4, PSMD13, PSME3, RGN, SERPINB3, SH3BP5, SKP1, SOD1, SORL1, TXN
GO.1901360	organic cyclic compound metabolic process	85	0.00397	ACHE, ACLY, ADSL, AIMP1, ALDOA, ATP6V1A, ATP6V1B2, BANF1, BTF3, CMPK1, CPQ, DNA2, EEF1A1, EEF1D, EIF3E, EIF4A2, EIF4B, ENO1, GAPDH, GARS, GCFC1, GSPT1, HDAC3, HDLBP, HINT2, HK2, HNRPDL, HSPA8, IARS, IDH3G, MAP3K7, NACA, NPC2, PA2G4, PABPC1, PAICS, PCNA, PFKP, PGAM2, PGD, PGK1, PLSCR1, PMM2, PRDX2, PTGES3, QARS, RAN, REXO1L1, RPL11, RPL18, RPL23A, RPL27A, RPL5, RPL7, RPLP0, RPLP2, RPS10, RPS11, RP…
GO.0065003	macromolecular complex assembly	30	0.00411	ACHE, ADSL, ALDOA, C10orf2, CALR, CAT, CCT2, CCT3, CTTN, EIF3B, EIF3D, EIF3E, EPRS, FKBP1A, FKBP4, HDAC3, HSP90AA1, HSPA4, IPO4, LAMC1, RCC1, RPS15, RPSA, ST13, TBCA, TUBA3C, TUBB3, TUBB4B, VCP, VIL1
GO.0010648	negative regulation of cell communication	30	0.00423	ACHE, AP2A2, APOD, BMPER, CALR, CTTN, GCLC, GCLM, GRINA, HDAC3, HSPA5, MAP3K7, PBK, PDCD6, PSMA1, PSMA2, PSMA3, PSMA4, PSMA6, PSMB1, PSMB2, PSMB3, PSMB4, PSMD13, PSME3, PXDN, SERPINB3, SLIT3, SORL1, TPT1
GO.0071428	rRNA-containing ribonucleoprotein complex export from nucleus	3	0.00484	RAN, RPS28, RPSA
GO.0044262	cellular carbohydrate metabolic process	9	0.00546	ACLY, AKR1B1, CALM2, GOT1, HK2, MANBA, PFKP, PGD, UGP2
GO.0019941	modification-dependent protein catabolic process	16	0.00625	HSPA5, PSMA1, PSMA2, PSMA3, PSMA4, PSMA6, PSMB1, PSMB2, PSMB3, PSMB4, PSMD13, PSME3, SKP1, UBA1, UCHL3, VCP
GO.0006986	response to unfolded protein	9	0.00664	AARS, CALR, EIF2S1, HSP90AA1, HSPA2, HSPA4, HSPA5, HSPA8, VCP
GO.0019725	cellular homeostasis	20	0.00667	ALDOA, ATP6V1A, ATP6V1B2, BCAP31, C10orf2, CALR, CFL2, DNA2, FTH1, GCLC, GLRX3, GRINA, HEXB, HK2, PCNA, RGN, SOD1, TPT1, TXN, TXNRD2
GO.0005999	xylulose biosynthetic process	2	0.0067	TALDO1, TKT
GO.0015966	diadenosine tetraphosphate biosynthetic process	2	0.0067	GARS, KARS
GO.0009059	macromolecule biosynthetic process	69	0.00671	AARS, ADAMTS7, AIMP1, B3GALT5, BTF3, CALR, CANT1, DNA2, EEF1A1, EEF1A2, EEF1B2, EEF1D, EEF1G, EEF2, EIF2S1, EIF3B, EIF3E, EIF4A2, EIF4B, ENO1, GALNT13, GANAB, GARS, GCFC1, GSPT1, HDAC3, HNRPDL, HSPA8, IARS, KARS, MAP3K7, NACA, PA2G4, PABPC1, PCNA, PIGK, PLSCR1, PMM2, PRDX2, PTGES3, QARS, RPL18, RPL27A, RPL5, RPL7, RPLP0, RPLP2, RPS10, RPS11, RPS12, RPS13, RPS15, RPS27, RPS28, RPS3, RPS5, RPSA, SA…
GO.0044085	cellular component biogenesis	42	0.00709	ACTB, ADSL, ALDOA, C10orf2, CALR, CAT, CCT2, CCT3, CFL2, EIF3B, EIF3D, EIF3E, EPB41L3, EPRS, FKBP1A, FKBP4, HDAC3, HSP90AA1, HSPA4, IPO4, LAMC1, MYH10, PA2G4, PEX19, PLOD3, RAN, RCC1, RPL11, RPL5, RPL7, RPLP0, RPS28, RPS8, RPSA, ST13, TBCA, TUBA3C, TUBB3, TUBB4B, VCP, WDR1, YWHAZ
GO.0009611	response to wounding	22	0.00715	ACHE, ACTB, AIMP1, ALDOA, APOD, CALM2, CAP1, CD63, CPQ, CTSB, HSPA5, MYH10, NACA, PKM, PLSCR1, PSAP, PTK7, SERPINC1, SOD1, SPARC, WDR1, YWHAZ
GO.0051179	localization	75	0.00827	ACHE, ACTB, AIMP1, ALDOA, ANXA11, AP2A2, APOD, ARCN1, BCAP31, BTF3, CALM2, CALR, CALU, CCT2, CCT3, CCT4, CCT6A, CCT7, CD63, CDC37, CLIC6, CLTC, EIF2S1, EIF5A, EPB41L3, ESYT2, FABP7, FKBP1A, FKBP4, GDI1, GUK1, HDLBP, HEXB, HSP90AA1, HSPA4, IPO5, LAMB1, LAMC1, MSN, MYH10, NACA, NPC2, PDCD6, PEX19, PLOD3, PLSCR1, PSAP, PTK7, RAN, RPL11, RPL18, RPL23A, RPL27A, RPL5, RPL7, RPLP0, RPLP2, RPS10, RPS11, …
GO.0065008	regulation of biological quality	57	0.00827	AARS, ACHE, ACTB, ALDOA, ARHGDIA, ATP6V1A, ATP6V1B2, BCAP31, C10orf112, C10orf2, CALM2, CALR, CALU, CAP1, CD63, CDC37, CPN2, CPQ, CTTN, DNA2, EPB41L3, FTH1, GAPDH, GCLC, GCLM, GOT1, GRINA, HDAC3, HEXB, HSPA5, HSPA8, IARS, KIF5B, MYH10, MYL12B, PABPC1, PCNA, PEX19, PLOD3, PLSCR1, PPIB, PSAP, PTGES3, RGN, RPS5, SERBP1, SERPINB9, SERPINC1, SOD1, SORL1, SPARC, TPT1, TXN, TXNRD2, UBE2V2, VARS, YWHAZ
GO.0061564	axon development	17	0.00849	ACTB, ADAM10, AP2A2, APOD, CALU, CAP1, HSP90AA1, HSPA8, KIF5B, LAMB1, LAMC1, MYH10, MYL12B, SLIT3, TENM2, TUBB3, ZNF259
GO.0002376	immune system process	42	0.00864	ACTB, ADAM10, AHCY, AP2A2, BCAP31, CALM2, CALR, CHIT1, CLTC, CTSB, CTSD, CTSF, CTSL1, EEF2, EPRS, FKBP1A, FTH1, GAPDH, GLO1, HSP90AA1, LGALS8, MAP3K7, MSN, PLSCR1, PSMA1, PSMA2, PSMA3, PSMA4, PSMA6, PSMB1, PSMB2, PSMB3, PSMB4, PSMD13, PSME3, PXDN, SERPINB9, SKP1, SOD1, TINAGL1, TUBB4B, TXN
GO.0006749	glutathione metabolic process	5	0.0093	CNDP2, GCLC, GCLM, GLO1, SOD1
GO.0043243	positive regulation of protein complex disassembly	4	0.00958	CFL2, EIF5A, VIL1, WDR1
GO.0009966	regulation of signal transduction	48	0.00971	AKR1B1, AP2A2, APOD, ARHGDIA, BCAP31, BIRC8, BMPER, CALM2, CALR, CANT1, CAT, CD63, CDC37, CTTN, EEF1D, FKBP1A, GCLC, GCLM, GDI1, GRINA, HDAC3, METAP2, PBK, PDCD5, PDCD6, PLSCR1, PSAP, PSMA1, PSMA2, PSMA3, PSMA4, PSMA6, PSMB1, PSMB2, PSMB3, PSMB4, PSMD13, PSME3, PXDN, RGN, RPS3, SERPINB3, SLIT3, SOD1, SORL1, TPT1, TXN, YWHAZ
GO.0010033	response to organic substance	49	0.00976	AARS, ADAM10, ADAMTS7, AKR1B1, AP2A2, ATP6V1A, ATP6V1B2, C10orf2, CALM2, CALU, CAT, CTSL1, EEF1A1, EIF2S1, EIF4A2, EIF4B, EPRS, FKBP1A, GAPDH, GCLC, GOT1, HDAC3, HSP90AA1, HSPA2, HSPA4, HSPA5, HSPA8, HSPA9, IPO5, LCT, LTA4H, MAP3K7, MMP15, PCNA, PDCD5, PKM, PLOD3, PLSCR1, PSAP, PSMB2, PTK7, RAN, SERPINB9, SLIT3, SPARC, TXNDC17, UROD, VCP, ZNF259
GO.0009165	nucleotide biosynthetic process	10	0.01	ADSL, ALDOA, CMPK1, GARS, GUK1, KARS, PAICS, PKM, PMM2, UGP2
GO.0009605	response to external stimulus	40	0.0106	ACTB, ADAM10, ADSL, AHCY, AP2A2, ARHGDIA, BANF1, CALM2, CAP1, CAT, CD63, CHIT1, COTL1, CTSB, EEF1G, ENO1, FABP7, HSP90AA1, HSPA5, HSPA8, KIF5B, LAMB1, LAMC1, LCT, METAP2, MYH10, MYL12B, PKM, PLSCR1, PSMA2, RPS15A, SERPINB9, SERPINC1, SLIT3, SOD1, SPARC, TENM2, TPT1, TUBB3, VIL1
GO.0006461	protein complex assembly	25	0.0119	ACHE, ADSL, ALDOA, C10orf2, CALR, CAT, CCT2, CCT3, CTTN, EPRS, FKBP1A, FKBP4, HDAC3, HSP90AA1, HSPA4, IPO4, LAMC1, RCC1, ST13, TBCA, TUBA3C, TUBB3, TUBB4B, VCP, VIL1
GO.0070271	protein complex biogenesis	25	0.0119	ACHE, ADSL, ALDOA, C10orf2, CALR, CAT, CCT2, CCT3, CTTN, EPRS, FKBP1A, FKBP4, HDAC3, HSP90AA1, HSPA4, IPO4, LAMC1, RCC1, ST13, TBCA, TUBA3C, TUBB3, TUBB4B, VCP, VIL1
GO.0070887	cellular response to chemical stimulus	46	0.0122	AARS, ACSS2, ADAMTS7, AHCY, AKR1B1, AP2A2, ATP6V1A, ATP6V1B2, C10orf2, CALM2, CAT, CNDP2, CTSB, CTSL1, EEF1A1, EIF2S1, EIF4A2, EIF4B, EPRS, FKBP1A, GAPDH, GCLC, GCLM, GOT1, GSTT2, HDAC3, HPGDS, HSPA5, HSPA9, IPO5, MAP3K7, PDCD5, PLOD3, PRDX2, PSAP, PTK7, RAN, SERPINB9, SLIT3, SPARC, TXN, TXNDC17, UGP2, UROD, VCP, ZNF259
GO.0042398	cellular modified amino acid biosynthetic process	5	0.0124	AHCY, CNDP2, GCLC, GCLM, PLSCR1
GO.0030836	positive regulation of actin filament depolymerization	3	0.0125	CFL2, VIL1, WDR1
GO.0006611	protein export from nucleus	4	0.0127	CALR, EIF5A, HSPA9, RAN
GO.0021680	cerebellar Purkinje cell layer development	4	0.0127	AARS, ARCN1, HSPA5, MYH10
GO.0042060	wound healing	20	0.0129	ACTB, ALDOA, APOD, CALM2, CALU, CAP1, CD63, CPQ, HSPA5, MYH10, NACA, PKM, PLSCR1, PSAP, PTK7, SERPINC1, SOD1, SPARC, WDR1, YWHAZ
GO.0006446	regulation of translational initiation	6	0.0136	EIF2S1, EIF3B, EIF3D, EIF3E, EIF4A2, EIF4B
GO.0007049	cell cycle	31	0.0139	ANXA11, BANF1, CALR, CLTC, DNA2, GSPT1, HDAC3, HSP90AA1, MAPRE3, MYH10, PA2G4, PBK, PCNA, PSMA1, PSMA2, PSMA3, PSMA4, PSMA6, PSMB1, PSMB2, PSMB3, PSMB4, PSME3, RAN, RCC1, RPS27, RPS3, SKP1, TUBB3, TUBB4B, ZNF259
GO.0050776	regulation of immune response	22	0.0142	ACTB, CALM2, CDC37, CTSB, CTSL1, FKBP1A, HSP90AA1, MAP3K7, PLSCR1, PSMA1, PSMA2, PSMA3, PSMA4, PSMA6, PSMB1, PSMB2, PSMB3, PSMD13, PSME3, SERPINB4, SERPINB9, SKP1
GO.0043623	cellular protein complex assembly	12	0.0146	CALR, CCT2, CTTN, FKBP1A, FKBP4, HSP90AA1, HSPA4, TBCA, TUBA3C, TUBB3, TUBB4B, VIL1
GO.0046394	carboxylic acid biosynthetic process	11	0.0146	ACLY, ACSS2, AHCY, COTL1, ENOPH1, HPGDS, LTA4H, PKM, PTGES3, RGN, UGP2
GO.0006511	ubiquitin-dependent protein catabolic process	15	0.0147	HSPA5, PSMA1, PSMA2, PSMA3, PSMA4, PSMA6, PSMB1, PSMB2, PSMB3, PSMB4, PSMD13, PSME3, SKP1, UCHL3, VCP
GO.0034622	cellular macromolecular complex assembly	18	0.0154	CALR, CCT2, CTTN, EIF3B, EIF3D, EIF3E, FKBP1A, FKBP4, HSP90AA1, HSPA4, IPO4, RPS15, RPSA, TBCA, TUBA3C, TUBB3, TUBB4B, VIL1
GO.0051131	chaperone-mediated protein complex assembly	3	0.016	CCT2, HSP90AA1, HSPA4
GO.0007411	axon guidance	14	0.0166	ACTB, ADAM10, AP2A2, CAP1, HSP90AA1, HSPA8, KIF5B, LAMB1, LAMC1, MYH10, MYL12B, SLIT3, TENM2, TUBB3
GO.0002684	positive regulation of immune system process	22	0.0177	ACTB, ADAM10, CALM2, CALR, CTSB, CTSL1, HSP90AA1, LGALS8, MAP3K7, PLSCR1, PSMA1, PSMA2, PSMA3, PSMA4, PSMA6, PSMB1, PSMB2, PSMB3, PSMB4, PSMD13, PSME3, SKP1
GO.0006407	rRNA export from nucleus	2	0.0177	RPS28, RPSA
GO.0034470	ncRNA processing	11	0.0199	KARS, PA2G4, RPL11, RPL5, RPL7, RPS28, RPS8, RPSA, SARS, SSB, ZBTB8OS
GO.0006750	glutathione biosynthetic process	3	0.0202	CNDP2, GCLC, GCLM
GO.0031175	neuron projection development	19	0.0206	ACTB, ADAM10, AP2A2, APOD, CALU, CAP1, CTTN, EPB41L3, HSP90AA1, HSPA8, KIF5B, LAMB1, LAMC1, MYH10, MYL12B, SLIT3, TENM2, TUBB3, ZNF259
GO.0022613	ribonucleoprotein complex biogenesis	12	0.021	EIF3B, EIF3D, EIF3E, PA2G4, RAN, RPL11, RPL5, RPL7, RPLP0, RPS28, RPS8, RPSA
GO.0042743	hydrogen peroxide metabolic process	4	0.0211	CAT, PRDX2, PXDN, SOD1
GO.0090407	organophosphate biosynthetic process	15	0.0211	ACHE, ADSL, ALDOA, CMPK1, GARS, GUK1, HEXB, KARS, PAICS, PIGK, PKM, PLSCR1, PMM2, TKT, UGP2
GO.0030198	extracellular matrix organization	13	0.0221	ADAM10, COL4A6, CTSB, CTSD, CTSL1, FKBP1A, LAMA5, LAMB1, LAMC1, MMP15, PPIB, PXDN, SPARC
GO.0033554	cellular response to stress	35	0.0221	AARS, ADAMTS7, AKR1B1, APOD, CALR, CALU, CDC37, DNA2, FKBP4, HDAC3, HSP90AA1, HSPA5, HSPA8, MAP3K7, PCNA, PDCD6, PFKP, PRDX2, PSMA1, PSMA2, PSMA3, PSMA4, PSMA6, PSMB1, PSMB2, PSMB3, PSMB4, PSMD13, PSME3, PTGES3, RPS3, SOD1, TXN, UBA1, VCP
GO.0051168	nuclear export	7	0.0221	CALR, EIF5A, HSPA9, RAN, RPS28, RPSA, SRSF7
GO.1901137	carbohydrate derivative biosynthetic process	18	0.0228	ADAMTS7, ADSL, ALDOA, B3GALT5, CALR, CANT1, CMPK1, GALNT13, GANAB, GUK1, PAICS, PIGK, PKM, PLSCR1, PMM2, TKT, UGP2, VCP
GO.0042254	ribosome biogenesis	9	0.0255	PA2G4, RAN, RPL11, RPL5, RPL7, RPLP0, RPS28, RPS8, RPSA
GO.0009408	response to heat	8	0.0269	FKBP4, GCLC, HSP90AA1, HSPA8, PDCD6, PTGES3, SOD1, VCP
GO.0048522	positive regulation of cellular process	73	0.0283	ACHE, ACLY, ADAM10, ADAMTS7, AKR1B1, ARHGDIA, BCAP31, BIRC8, BMPER, CALM2, CALR, CANT1, CAP1, CAT, CD63, CDC37, CFL2, CTTN, DNA2, EEF1D, EEF2, EIF2S1, FKBP1A, GCLC, HDAC3, HEXB, HSP90AA1, HSPA2, HSPA8, IPO5, KIF5B, LAMB1, LAMC1, LGALS8, MAPRE3, MSN, NACA, PA2G4, PABPC1, PCNA, PDCD5, PFKP, PLSCR1, PPIB, PSAP, PSMA1, PSMA2, PSMA3, PSMA4, PSMA6, PSMB1, PSMB2, PSMB3, PSMB4, PSMD13, PSME3, PTK7, RAN, …
GO.0009719	response to endogenous stimulus	31	0.0302	AARS, ADAMTS7, AKR1B1, ATP6V1A, ATP6V1B2, CALM2, CALR, CAT, CTSL1, EEF1A1, EIF4B, FKBP1A, GCLC, GOT1, IPO5, LCT, LTA4H, MAP3K7, MMP15, PDCD5, PKM, PLOD3, PSMB2, RAN, SERPINB9, SLIT3, SOD1, SPARC, UROD, VIL1, ZNF259
GO.0019401	alditol biosynthetic process	2	0.0332	AKR1B1, GOT1
GO.0042270	protection from natural killer cell mediated cytotoxicity	2	0.0332	SERPINB4, SERPINB9
GO.0045040	protein import into mitochondrial outer membrane	2	0.0332	HSP90AA1, HSPA4
GO.1901896	positive regulation of calcium-transporting ATPase activity	2	0.0332	HSPA2, RGN
GO.1903333	negative regulation of protein folding	2	0.0332	PDCD5, ST13
GO.0031401	positive regulation of protein modification process	25	0.0336	BMPER, CALM2, FKBP1A, GCFC1, HDAC3, HSPA2, HSPA5, MAPRE3, PSAP, PSMA1, PSMA2, PSMA3, PSMA4, PSMA6, PSMB1, PSMB2, PSMB3, PSMB4, PSMD13, PSME3, RGN, SKP1, SOD1, TXN, VCP
GO.0002682	regulation of immune system process	30	0.0339	ACTB, ADAM10, AP2A2, APOD, CALM2, CALR, CDC37, CTSB, CTSL1, EIF2S1, FKBP1A, HSP90AA1, LGALS8, MAP3K7, MSN, PLSCR1, PSMA1, PSMA2, PSMA3, PSMA4, PSMA6, PSMB1, PSMB2, PSMB3, PSMD13, PSME3, SERPINB4, SERPINB9, SKP1, SOD1
GO.0006887	exocytosis	11	0.036	ALDOA, CALM2, CALU, CAP1, CD63, HSPA5, MYH10, PSAP, SOD1, SPARC, WDR1
GO.0048518	positive regulation of biological process	81	0.036	ACHE, ACLY, ACTB, ADAM10, ADAMTS7, AKR1B1, ARHGDIA, BCAP31, BIRC8, BMPER, CALM2, CALR, CANT1, CAP1, CAT, CD63, CDC37, CFL2, CTSB, CTSL1, CTTN, DNA2, EEF1D, EEF2, EIF2S1, FKBP1A, GCLC, GCLM, GDI1, GMFB, HDAC3, HEXB, HSP90AA1, HSPA2, HSPA8, IPO5, KIF5B, LAMB1, LAMC1, LGALS8, MAPRE3, MMP15, MSN, NACA, PA2G4, PABPC1, PCNA, PDCD5, PFKP, PLSCR1, PPIB, PSMA1, PSMA2, PSMA3, PSMA4, PSMA6, PSMB1, PSMB2, PS…
GO.0010288	response to lead ion	3	0.0361	CAT, LCT, SPARC
GO.0010646	regulation of cell communication	52	0.0377	ACHE, ADAMTS7, AKR1B1, AP2A2, APOD, ARHGDIA, BCAP31, BIRC8, BMPER, CALM2, CALR, CANT1, CAT, CD63, CTTN, EEF1D, EIF2S1, FKBP1A, GCLC, GCLM, GDI1, GRINA, HDAC3, KIF5B, METAP2, PBK, PDCD5, PDCD6, PFKP, PLSCR1, PSAP, PSMA1, PSMA2, PSMA3, PSMA4, PSMA6, PSMB1, PSMB2, PSMB3, PSMB4, PSMD13, PSME3, PXDN, RGN, RPS3, SERPINB3, SLIT3, SOD1, SORL1, TPT1, TXN, YWHAZ
GO.0044283	small molecule biosynthetic process	13	0.0401	ACHE, ACLY, ACSS2, AHCY, AKR1B1, COTL1, ENOPH1, HPGDS, LTA4H, PKM, PTGES3, RGN, UGP2
GO.0048812	neuron projection morphogenesis	16	0.0425	ACTB, ADAM10, AP2A2, CAP1, CTTN, EPB41L3, HSP90AA1, HSPA8, KIF5B, LAMB1, LAMC1, MYH10, MYL12B, SLIT3, TENM2, TUBB3
GO.0001731	formation of translation preinitiation complex	3	0.043	EIF3B, EIF3D, EIF3E
GO.0006955	immune response	29	0.0431	ACTB, AHCY, CALM2, CHIT1, CTSB, CTSL1, EPRS, FTH1, GAPDH, HSP90AA1, LGALS8, MAP3K7, PSMA1, PSMA2, PSMA3, PSMA4, PSMA6, PSMB1, PSMB2, PSMB3, PSMB4, PSMD13, PSME3, PXDN, SERPINB9, SKP1, TINAGL1, TUBB4B, TXN
GO.0008360	regulation of cell shape	7	0.0461	ALDOA, ARHGDIA, EPB41L3, HEXB, MYH10, MYL12B, VIL1
GO.0042274	ribosomal small subunit biogenesis	4	0.0489	RPS15, RPS28, RPS8, RPSA

## Sheet: KEGG pathways
Identified KEGG pathways of secreted proteins
#pathway ID	pathway description	observed gene count	false discovery rate	matching proteins in your network (labels as in Table S3)
3010	Ribosome	21	8.4e-15	RPL11, RPL18, RPL23A, RPL27A, RPL5, RPL7, RPLP0, RPLP2, RPS10, RPS11, RPS12, RPS13, RPS15, RPS15A, RPS27, RPS28, RPS3, RPS4X, RPS5, RPS8, RPS9
1200	Carbon metabolism	15	8.24e-10	ACSS2, ALDOA, GAPDH, GOT1, HK2, IDH3G, PFKP, PGAM2, PGD, PGK1, PKM, RGN, TALDO1, TKT, TPI1
970	Aminoacyl-tRNA biosynthesis	10	1.76e-08	AARS, EPRS, GARS, IARS, KARS, NARS, QARS, SARS, VARS, YARS
1100	Metabolic pathways	43	6.42e-08	ACLY, ACSS2, ADSL, AHCY, AKR1B1, ALDOA, ATP6V1A, ATP6V1B2, B3GALT5, CMPK1, CNDP2, ENOPH1, EPRS, GALNT13, GANAB, GAPDH, GCLC, GCLM, GOT1, GUK1, HEXB, HK2, HPGDS, IDH3G, LCT, LIPF, LTA4H, PAICS, PFKP, PGAM2, PGD, PGK1, PIGK, PKM, PMM2, PTGES3, QARS, RGN, TALDO1, TKT, TPI1, UGP2, UROD
1230	Biosynthesis of amino acids	11	1.12e-07	ALDOA, GAPDH, GOT1, IDH3G, PFKP, PGAM2, PGK1, PKM, TALDO1, TKT, TPI1
3050	Proteasome	9	2e-07	PSMA3, PSMA4, PSMA6, PSMB1, PSMB2, PSMB3, PSMB4, PSMD13, PSME3
10	Glycolysis / Gluconeogenesis	9	3.7e-06	ACSS2, ALDOA, GAPDH, HK2, PFKP, PGAM2, PGK1, PKM, TPI1
4612	Antigen processing and presentation	9	7.56e-06	CALR, CTSB, CTSL1, HSP90AA1, HSPA2, HSPA4, HSPA5, HSPA8, PSME3
4142	Lysosome	11	1.86e-05	CD63, CLTC, CTSB, CTSF, CTSL1, HEXB, MANBA, NAGA, NPC2, PLA2G15, PSAP
30	Pentose phosphate pathway	6	2.7e-05	ALDOA, PFKP, PGD, RGN, TALDO1, TKT
51	Fructose and mannose metabolism	6	9.05e-05	AKR1B1, ALDOA, HK2, PFKP, PMM2, TPI1
3013	RNA transport	10	0.000821	EEF1A1, EIF2S1, EIF3B, EIF3D, EIF3E, EIF4A2, EIF4B, PABPC1, RAN, RBM8A
52	Galactose metabolism	5	0.000943	AKR1B1, HK2, LCT, PFKP, UGP2
4141	Protein processing in endoplasmic reticulum	10	0.00128	BCAP31, CALR, EIF2S1, GANAB, HSP90AA1, HSPA2, HSPA5, HSPA8, SKP1, VCP
5020	Prion diseases	5	0.00203	HSPA5, LAMC1, NCAM2, SOD1, STIP1
520	Amino sugar and nucleotide sugar metabolism	5	0.0062	CHIT1, HEXB, HK2, PMM2, UGP2
480	Glutathione metabolism	5	0.00752	GCLC, GCLM, GPX4, GSTT2B, PGD
5146	Amoebiasis	7	0.00752	COL4A6, LAMA5, LAMB1, LAMC1, SERPINB3, SERPINB4, SERPINB9
603	Glycosphingolipid biosynthesis - globo series	3	0.009	B3GALT5, HEXB, NAGA
5145	Toxoplasmosis	7	0.0106	BIRC8, HSPA2, HSPA8, LAMA5, LAMB1, LAMC1, MAP3K7
620	Pyruvate metabolism	4	0.0259	ACSS2, AKR1B1, GLO1, PKM
4145	Phagosome	7	0.0377	ACTB, ATP6V1A, ATP6V1B2, CALR, CTSL1, TUBB3, TUBB4B

## Sheet: 2-fold change Cell. Component
GO pathways identified in secreted protein with positive fold change variation ≥ 2 - Cellular Component
#pathway ID	pathway description	observed gene count	false discovery rate	matching proteins in network (labels)
GO.0070062	extracellular exosome	28	5.58e-12	BANF1, CNDP2, COTL1, CPQ, CTTN, FKBP4, GLRX3, GSTT2, HSPA9, LAMB1, MSN, PA2G4, PDCD6, PGAM2, PKM, PLSCR1, PSMA2, PSMA3, RPLP2, RPS28, SEP15, SH3BGRL2, SOD1, SRSF7, TXN, TXNDC17, WDR1, YWHAZ
GO.0031988	membrane-bounded vesicle	30	8.62e-12	AP2A2, ARCN1, BANF1, CNDP2, COTL1, CPQ, CTTN, FKBP4, GLRX3, GSTT2, HSPA9, KIF5B, LAMB1, MSN, PA2G4, PDCD6, PGAM2, PKM, PLSCR1, PSMA2, PSMA3, RPLP2, RPS28, SEP15, SH3BGRL2, SRSF7, TXN, TXNDC17, WDR1, YWHAZ
GO.0031982	vesicle	29	1.6e-10	AP2A2, ARCN1, BANF1, CNDP2, COTL1, CPQ, CTTN, FKBP4, GLRX3, GSTT2, HSPA9, LAMB1, MSN, PA2G4, PDCD6, PGAM2, PKM, PLSCR1, PSMA2, PSMA3, RPLP2, RPS28, SEP15, SH3BGRL2, SRSF7, TXN, TXNDC17, WDR1, YWHAZ
GO.0044421	extracellular region part	29	3.46e-10	BANF1, CNDP2, COL4A6, COTL1, CPQ, CTTN, FKBP4, GLRX3, GSTT2, HSPA9, LAMB1, MSN, PA2G4, PDCD6, PGAM2, PKM, PLSCR1, PSMA2, PSMA3, RPLP2, RPS28, SEP15, SH3BGRL2, SOD1, SRSF7, TXN, TXNDC17, WDR1, YWHAZ
GO.0005576	extracellular region	30	3.16e-09	BANF1, CNDP2, CNPY4, COL4A6, COTL1, CPQ, CTTN, FKBP4, GLRX3, GSTT2, HSPA9, LAMB1, MSN, PA2G4, PDCD6, PGAM2, PKM, PLSCR1, PSMA2, PSMA3, RPLP2, RPS28, SEP15, SH3BGRL2, SOD1, SRSF7, TXN, TXNDC17, WDR1, YWHAZ
GO.0005829	cytosol	22	1e-05	ADSL, AP2A2, ARCN1, BANF1, CNDP2, EIF3D, FKBP4, GSTT2, PFDN4, PGAM2, PKM, PLSCR1, PSMA2, PSMA3, QARS, RPLP2, RPS28, SOD1, TXN, TXNDC17, WDR1, YWHAZ
GO.0005737	cytoplasm	34	0.00351	ACHE, AP2A2, B3GALT5, BANF1, CNDP2, COL4A6, COTL1, CPQ, CTTN, CYB5B, EML2, EPB41L3, GLRX3, GSTT2, HSPA9, LAMB1, MSN, PA2G4, PDCD6, PFDN4, PGAM2, PKM, PLSCR1, PSMA2, PSMA3, QARS, REXO1L1, RPLP2, RPS28, SEP15, SRSF7, TXN, TXNDC17, WDR1
GO.0043209	myelin sheath	5	0.00351	HSPA9, MSN, PKM, SOD1, WDR1
GO.0031012	extracellular matrix	6	0.0162	ACHE, COL4A6, LAMB1, PKM, PLSCR1, SOD1
GO.0044444	cytoplasmic part	27	0.0196	ACHE, AP2A2, B3GALT5, BANF1, CNDP2, COL4A6, CPQ, CTTN, CYB5B, GLRX3, GSTT2, HSPA9, LAMB1, PDCD6, PFDN4, PGAM2, PKM, PLSCR1, PSMA2, PSMA3, QARS, RPLP2, RPS28, SEP15, TXN, TXNDC17, WDR1
GO.0019773	proteasome core complex, alpha-subunit complex	2	0.0197	PSMA2, PSMA3
GO.0043227	membrane-bounded organelle	35	0.0224	ACHE, ADSL, AP2A2, B3GALT5, BANF1, CNDP2, COL4A6, COTL1, CPQ, CTTN, CYB5B, FKBP4, GSTT2, HSPA9, KIF5B, LAMB1, MSN, PA2G4, PDCD6, PFDN4, PGAM2, PKM, PLSCR1, PSMA2, PSMA3, QARS, REXO1L1, RPLP2, RPS28, SEP15, SH3BGRL2, SRSF7, TXN, TXNDC17, WDR1
GO.0044422	organelle part	27	0.0487	AP2A2, ARCN1, B3GALT5, BANF1, COL4A6, COTL1, CTTN, CYB5B, EML2, FKBP4, GLRX3, HSPA9, PA2G4, PDCD6, PLSCR1, PSMA2, PSMA3, QARS, RPLP2, RPS28, SEP15, SH3BGRL2, SOD1, SRSF7, TXN, WDR1, YWHAZ

## Sheet: 2-fold change Mol. Function
GO pathways identified in secreted protein with positive fold change variation ≥ 2 - Molecular Function
#pathway ID	pathway description	observed gene count	false discovery rate	matching proteins in your network (labels as in Table S3)
GO.0003723	RNA binding	13	0.0441	ARCN1, EIF3D, FKBP4, GLRX3, HSPA9, MSN, PA2G4, PKM, RPLP2, RPS28, SRSF7, TXN, YWHAZ
GO.0044822	poly(A) RNA binding	11	0.0463	ARCN1, EIF3D, FKBP4, GLRX3, HSPA9, PA2G4, PKM, RPS28, SRSF7, TXN, YWHAZ
